# Supplementary material for: Causal relationship between circulating immune cells and the risk of type 2 diabetes: a Mendelian randomization study
Source: Front Endocrinol (Lausanne). 2023 May 25;14:1210415. doi: 10.3389/fendo.2023.1210415 (PMC10247959; doi:10.3389/fendo.2023.1210415)
Supplement: Supplementary file 2 [file Table_1.xlsx]

## Sheet: Sup Table 1. GWAS information
Exposure
Phenotype	GWAS ID
White blood cell	ieu-b-30
monocyte	ieu-b-31
lymphocyte	ieu-b-32
neutrophil	ieu-b-34
basophil	ieu-b-29
eosinophil	ieu-b-33
CD8+ T cell AC	ebi-a-GCST90001592
CD4+CD8dim T cell AC	ebi-a-GCST90001609
HLA DR+ NK AC	ebi-a-GCST90001648
NKT AC	ebi-a-GCST90001621
CD4 Treg AC	ebi-a-GCST90001513
B cell AC	ebi-a-GCST90001642
Outcome
phenotype	Full name (Year)	Consortium	Ancestry	Sample size	Setting
T2D	Mahajan et al (2018)	DIAGRAM	European	74,124 cases and 824,006 controls	Meta-GWAS of 32 propective cohort studies

## Sheet: Sup Table 2. WBC
SNP	chr	pos	effect_allele.exposure	other_allele.exposure	effect_allele.outcome	other_allele.outcome	beta.exposure	beta.outcome	eaf.exposure	eaf.outcome	remove	palindromic	ambiguous	se.outcome	pval.outcome	mr_keep.outcome	se.exposure	pval.exposure	mr_keep.exposure	mr_keep	PVE	F statistics
rs10494783	1	198663661	A	G	A	G	-0.047	0.011	0.051	0.053	FALSE	FALSE	FALSE	0.017	0.49	TRUE	0.005	3.6e-22	TRUE	TRUE	0.000213827	120.612
rs1060286	1	207250300	A	G	A	G	0.013	-0.0092	0.611	0.61	FALSE	FALSE	FALSE	0.0076	0.23	TRUE	0.002	6.9e-10	TRUE	TRUE	8.03355e-05	45.3084
rs10916617	1	224637070	T	C	T	C	0.026	0.0023	0.212	0.22	FALSE	FALSE	FALSE	0.009	0.8	TRUE	0.003	3.5e-23	TRUE	TRUE	0.00022586	127.401
rs10917107	1	22329414	A	G	A	G	-0.015	-0.0014	0.69	0.68	FALSE	FALSE	FALSE	0.008	0.86	TRUE	0.002	1.7e-10	TRUE	TRUE	9.6255e-05	54.2877
rs11587213	1	161184875	G	A	G	A	-0.019	-0.0099	0.183	0.18	FALSE	FALSE	FALSE	0.0098	0.31	TRUE	0.003	1.5e-12	TRUE	TRUE	0.000107947	60.8826
rs150649461	1	92925654	C	G	C	G	0.065	0.078	0.015	0.018	FALSE	TRUE	FALSE	0.031	0.011	TRUE	0.009	4.9e-13	TRUE	TRUE	0.000124849	70.4165
rs1779807	1	182164250	T	C	T	C	0.014	0.0054	0.333	0.33	FALSE	FALSE	FALSE	0.0079	0.49	TRUE	0.002	1.9e-10	TRUE	TRUE	8.70675e-05	49.1055
rs2476601	1	114377568	G	A	G	A	0.052	-0.027	0.899	0.9	FALSE	FALSE	FALSE	0.012	0.029	TRUE	0.004	8.1e-50	TRUE	TRUE	0.000491041	277.056
rs2615061	1	225895806	A	G	A	G	-0.029	0.004	0.116	0.12	FALSE	FALSE	FALSE	0.011	0.73	TRUE	0.003	5.8e-18	TRUE	TRUE	0.000172479	97.2853
rs284317	1	10731625	G	A	G	A	0.019	0.021	0.495	0.51	FALSE	FALSE	FALSE	0.0077	0.0066	TRUE	0.002	2e-18	TRUE	TRUE	0.000180482	101.8
rs34298354	1	247588053	T	C	T	C	-0.025	0.016	0.122	0.13	FALSE	FALSE	FALSE	0.011	0.17	TRUE	0.003	6.8e-15	TRUE	TRUE	0.000133895	75.5194
rs34599082	1	159175494	T	C	T	C	-0.165	-0.011	0.014	0.014	FALSE	FALSE	FALSE	0.034	0.75	TRUE	0.009	2.6e-73	TRUE	TRUE	0.000751628	424.195
rs3754224	1	43423622	C	T	C	T	-0.016	-0.01	0.269	0.28	FALSE	FALSE	FALSE	0.0084	0.22	TRUE	0.002	4.2e-11	TRUE	TRUE	0.000100679	56.7831
rs3762297	1	31231680	T	C	T	C	0.026	0.0025	0.183	0.18	FALSE	FALSE	FALSE	0.0097	0.8	TRUE	0.003	6e-22	TRUE	TRUE	0.000202139	114.018
rs3795503	1	180905694	T	C	T	C	-0.016	-0.0088	0.315	0.32	FALSE	FALSE	FALSE	0.008	0.27	TRUE	0.002	2.1e-12	TRUE	TRUE	0.000110477	62.3096
rs41272536	1	183440531	G	A	G	A	-0.033	-0.019	0.046	0.04	FALSE	FALSE	FALSE	0.019	0.33	TRUE	0.005	1.2e-10	TRUE	TRUE	9.55794e-05	53.9066
rs41313381	1	79411968	A	C	A	C	0.05	0.013	0.031	0.029	FALSE	FALSE	FALSE	0.022	0.55	TRUE	0.006	6.8e-17	TRUE	TRUE	0.000150195	84.7143
rs4657690	1	167601061	A	G	A	G	0.013	-0.0021	0.576	0.57	FALSE	FALSE	FALSE	0.0076	0.78	TRUE	0.002	5e-10	TRUE	TRUE	8.25477e-05	46.5561
rs4844390	1	207934849	G	A	G	A	-0.025	-0.018	0.222	0.22	FALSE	FALSE	FALSE	0.009	0.044	TRUE	0.003	1.2e-23	TRUE	TRUE	0.000215895	121.779
rs4908508	1	8800780	C	T	C	T	0.028	-0.0021	0.206	0.21	FALSE	FALSE	FALSE	0.0091	0.82	TRUE	0.003	5.3e-27	TRUE	TRUE	0.000256468	144.671
rs4970996	1	150506589	C	G	C	G	0.015	-0.0097	0.751	0.76	FALSE	TRUE	FALSE	0.0088	0.27	TRUE	0.002	2.7e-09	TRUE	TRUE	8.41495e-05	47.4596
rs533483	1	234765256	A	G	A	G	-0.017	0.001	0.246	0.24	FALSE	FALSE	FALSE	0.0089	0.91	TRUE	0.002	3.3e-11	TRUE	TRUE	0.00010721	60.4668
rs56188865	1	247606276	C	T	C	T	-0.026	0.01	0.372	0.37	FALSE	FALSE	FALSE	0.0077	0.18	TRUE	0.002	1.1e-32	TRUE	TRUE	0.000315849	178.177
rs568035	1	156110167	T	C	T	C	-0.032	-0.0011	0.064	0.066	FALSE	FALSE	FALSE	0.015	0.94	TRUE	0.004	1.8e-13	TRUE	TRUE	0.000122683	69.1951
rs61780038	1	67487376	A	C	A	C	-0.018	-0.011	0.559	0.56	FALSE	FALSE	FALSE	0.0083	0.18	TRUE	0.002	1.2e-14	TRUE	TRUE	0.000159744	90.1012
rs6696259	1	101221482	C	G	C	G	0.02	0.01	0.41	0.41	FALSE	TRUE	FALSE	0.0076	0.19	TRUE	0.002	7.7e-21	TRUE	TRUE	0.00019352	109.156
rs7552783	1	227174145	C	T	C	T	-0.017	0.014	0.512	0.5	FALSE	FALSE	FALSE	0.0075	0.06	TRUE	0.002	9.2e-14	TRUE	TRUE	0.000144417	81.4547
rs9429767	1	110496087	A	G	A	G	0.018	0.025	0.198	0.2	FALSE	FALSE	FALSE	0.0095	0.0088	TRUE	0.003	6.5e-11	TRUE	TRUE	0.0001029	58.0357
rs9970896	1	236104981	T	A	T	A	-0.06	-0.0022	0.888	0.89	FALSE	TRUE	FALSE	0.012	0.85	TRUE	0.003	8.2e-71	TRUE	TRUE	0.000716083	404.12
rs10164769	2	237779229	T	C	T	C	0.027	0.0062	0.74	0.75	FALSE	FALSE	FALSE	0.0086	0.47	TRUE	0.002	7.2e-28	TRUE	TRUE	0.000280519	158.242
rs1047891	2	211540507	A	C	A	C	-0.02	-0.014	0.316	0.31	FALSE	FALSE	FALSE	0.0081	0.08	TRUE	0.002	1.6e-18	TRUE	TRUE	0.000172915	97.5314
rs114050631	2	219020958	T	C	T	C	-0.139	0.0036	0.011	0.011	FALSE	FALSE	FALSE	0.042	0.93	TRUE	0.011	6.4e-38	TRUE	TRUE	0.000420386	237.174
rs12987470	2	188323311	T	A	T	A	-0.017	0.0035	0.295	0.3	FALSE	TRUE	FALSE	0.0081	0.67	TRUE	0.002	1.5e-13	TRUE	TRUE	0.00012021	67.7996
rs13011687	2	102535941	C	A	C	A	0.014	0.0002	0.257	0.25	FALSE	FALSE	FALSE	0.0086	0.98	TRUE	0.002	2.3e-09	TRUE	TRUE	7.48528e-05	42.2159
rs13392977	2	192514856	A	G	A	G	0.033	0.012	0.054	0.053	FALSE	FALSE	FALSE	0.017	0.46	TRUE	0.005	1.3e-12	TRUE	TRUE	0.000111261	62.7519
rs1469217	2	12950124	C	T	C	T	0.019	0.0075	0.493	0.51	FALSE	FALSE	FALSE	0.0075	0.32	TRUE	0.002	3.1e-19	TRUE	TRUE	0.000180465	101.79
rs17270868	2	182214669	C	T	C	T	0.033	-0.0066	0.241	0.24	FALSE	FALSE	FALSE	0.0087	0.45	TRUE	0.002	1.7e-40	TRUE	TRUE	0.000398398	224.763
rs2068330	2	163237390	G	C	G	C	0.019	-0.0096	0.358	0.36	FALSE	TRUE	FALSE	0.0078	0.22	TRUE	0.002	3.3e-17	TRUE	TRUE	0.000165942	93.5973
rs2421200	2	61711815	T	G	T	G	-0.022	0.01	0.487	0.49	FALSE	FALSE	FALSE	0.0075	0.17	TRUE	0.002	3e-26	TRUE	TRUE	0.000241836	136.415
rs2632372	2	169717541	C	T	C	T	-0.021	0.0033	0.504	0.5	FALSE	FALSE	FALSE	0.0075	0.66	TRUE	0.002	8e-24	TRUE	TRUE	0.000220486	124.369
rs2729707	2	160687231	G	A	G	A	-0.032	-0.027	0.832	0.82	FALSE	FALSE	FALSE	0.0098	0.0053	TRUE	0.003	1.5e-29	TRUE	TRUE	0.000286261	161.482
rs35898589	2	112915809	G	A	G	A	0.031	-0.032	0.048	0.05	FALSE	FALSE	FALSE	0.019	0.096	TRUE	0.005	4.1e-10	TRUE	TRUE	8.78277e-05	49.5343
rs3856364	2	145477217	G	C	G	C	0.015	0.0027	0.681	0.68	FALSE	TRUE	FALSE	0.008	0.74	TRUE	0.002	1.3e-10	TRUE	TRUE	9.77575e-05	55.1352
rs4632345	2	16702654	A	G	A	G	-0.015	-0.0068	0.678	0.68	FALSE	FALSE	FALSE	0.008	0.4	TRUE	0.002	1.7e-10	TRUE	TRUE	9.82422e-05	55.4085
rs55709272	2	113867288	C	T	C	T	0.035	-0.01	0.437	0.43	FALSE	FALSE	FALSE	0.0075	0.17	TRUE	0.002	6.7e-61	TRUE	TRUE	0.000602776	340.137
rs62173240	2	160352482	A	G	A	G	-0.054	-0.086	0.023	0.026	FALSE	FALSE	FALSE	0.024	0.0004	TRUE	0.007	7.4e-14	TRUE	TRUE	0.000131051	73.915
rs6755895	2	232579795	C	T	C	T	-0.024	-0.013	0.227	0.23	FALSE	FALSE	FALSE	0.0089	0.15	TRUE	0.003	3.9e-21	TRUE	TRUE	0.000202143	114.02
rs6760993	2	202110917	A	G	A	G	0.016	0.016	0.53	0.52	FALSE	FALSE	FALSE	0.0075	0.038	TRUE	0.002	1.1e-14	TRUE	TRUE	0.000127539	71.9341
rs72951772	2	219990997	A	C	A	C	-0.02	-0.012	0.127	0.13	FALSE	FALSE	FALSE	0.011	0.3	TRUE	0.003	7.4e-10	TRUE	TRUE	8.86968e-05	50.0245
rs7370196	2	102297387	C	T	C	T	0.016	-0.0098	0.685	0.69	FALSE	FALSE	FALSE	0.0081	0.23	TRUE	0.002	4.9e-12	TRUE	TRUE	0.000110477	62.3096
rs75475627	2	54787592	G	C	G	C	0.035	0.0086	0.076	0.07	FALSE	TRUE	FALSE	0.015	0.56	TRUE	0.004	6.5e-18	TRUE	TRUE	0.000172049	97.0426
rs7573465	2	182315885	T	G	T	G	0.036	0.011	0.557	0.55	FALSE	FALSE	FALSE	0.0075	0.15	TRUE	0.002	2.4e-62	TRUE	TRUE	0.000639579	360.917
rs7575217	2	101776932	G	A	G	A	0.023	-0.0045	0.673	0.67	FALSE	FALSE	FALSE	0.0079	0.57	TRUE	0.002	9.2e-24	TRUE	TRUE	0.000232835	131.337
rs77524493	2	128618594	T	A	T	A	0.041	-0.016	0.029	0.03	FALSE	TRUE	FALSE	0.023	0.48	TRUE	0.007	1.7e-10	TRUE	TRUE	9.46706e-05	53.3939
rs79716587	2	143886819	A	G	A	G	-0.036	-0.014	0.126	0.12	FALSE	FALSE	FALSE	0.012	0.24	TRUE	0.003	1.7e-29	TRUE	TRUE	0.000285441	161.019
rs935655	2	46067445	G	T	G	T	0.016	-0.0016	0.762	0.76	FALSE	FALSE	FALSE	0.0087	0.85	TRUE	0.002	1.7e-10	TRUE	TRUE	9.28543e-05	52.3695
rs10935013	3	132227935	A	G	A	G	0.022	-0.0005	0.113	0.11	FALSE	FALSE	FALSE	0.012	0.97	TRUE	0.003	6.5e-11	TRUE	TRUE	9.70236e-05	54.7212
rs11712552	3	140957762	G	A	G	A	0.03	-0.0021	0.127	0.13	FALSE	FALSE	FALSE	0.011	0.85	TRUE	0.003	1.3e-20	TRUE	TRUE	0.000199568	112.568
rs12494724	3	169320998	T	C	T	C	-0.014	0.0007	0.634	0.64	FALSE	FALSE	FALSE	0.0078	0.93	TRUE	0.002	5.2e-11	TRUE	TRUE	9.09612e-05	51.3017
rs17737336	3	70764744	C	T	C	T	-0.017	-0.0078	0.237	0.23	FALSE	FALSE	FALSE	0.009	0.39	TRUE	0.003	3.2e-11	TRUE	TRUE	0.00010452	58.9498
rs1822534	3	12266804	G	A	G	A	-0.029	-0.021	0.392	0.39	FALSE	FALSE	FALSE	0.0077	0.0059	TRUE	0.002	1.7e-39	TRUE	TRUE	0.000400881	226.165
rs2089979	3	196501413	G	A	G	A	-0.035	0.012	0.416	0.41	FALSE	FALSE	FALSE	0.0076	0.12	TRUE	0.002	2.5e-59	TRUE	TRUE	0.000595213	335.867
rs2371108	3	27757018	T	G	T	G	0.021	-0.0069	0.387	0.39	FALSE	FALSE	FALSE	0.0077	0.37	TRUE	0.002	3e-22	TRUE	TRUE	0.000209238	118.023
rs34198449	3	128381270	A	G	A	G	-0.029	0.0073	0.27	0.27	FALSE	FALSE	FALSE	0.0084	0.38	TRUE	0.002	2.9e-33	TRUE	TRUE	0.000331522	187.022
rs3732378	3	39307162	A	G	A	G	0.023	0.0036	0.173	0.17	FALSE	FALSE	FALSE	0.0099	0.72	TRUE	0.003	7.3e-16	TRUE	TRUE	0.000151369	85.3766
rs4074672	3	183730295	T	C	T	C	0.019	-0.015	0.369	0.36	FALSE	FALSE	FALSE	0.0077	0.047	TRUE	0.002	1.6e-18	TRUE	TRUE	0.00016811	94.8204
rs4490348	3	186204424	A	G	A	G	0.013	0.0087	0.41	0.41	FALSE	FALSE	FALSE	0.0076	0.25	TRUE	0.002	1.9e-09	TRUE	TRUE	8.17622e-05	46.1131
rs479404	3	27363064	C	T	C	T	-0.015	0.0087	0.269	0.26	FALSE	FALSE	FALSE	0.0085	0.31	TRUE	0.002	5e-10	TRUE	TRUE	8.84876e-05	49.9064
rs55730982	3	156797208	G	T	G	T	0.014	0.021	0.401	0.41	FALSE	FALSE	FALSE	0.0076	0.007	TRUE	0.002	7.6e-11	TRUE	TRUE	9.4158e-05	53.1048
rs6440732	3	150990510	A	C	A	C	0.023	0.0052	0.825	0.83	FALSE	FALSE	FALSE	0.0099	0.6	TRUE	0.003	1.8e-16	TRUE	TRUE	0.000152749	86.1549
rs6779340	3	58033701	G	C	G	C	-0.02	0.016	0.336	0.33	FALSE	TRUE	FALSE	0.0079	0.047	TRUE	0.002	7.6e-19	TRUE	TRUE	0.000178483	100.672
rs7639292	3	107295665	T	C	T	C	-0.026	-0.005	0.17	0.17	FALSE	FALSE	FALSE	0.01	0.62	TRUE	0.003	7.1e-20	TRUE	TRUE	0.000190767	107.603
rs832187	3	63833050	T	C	T	C	-0.014	0.023	0.634	0.63	FALSE	FALSE	FALSE	0.0077	0.0028	TRUE	0.002	6.1e-11	TRUE	TRUE	9.09612e-05	51.3017
rs9819371	3	141206800	T	C	T	C	-0.048	0.015	0.065	0.062	FALSE	FALSE	FALSE	0.016	0.36	TRUE	0.004	6.4e-29	TRUE	TRUE	0.000280051	157.977
rs9867398	3	185912816	T	C	T	C	0.022	-0.012	0.094	0.093	FALSE	FALSE	FALSE	0.013	0.36	TRUE	0.004	2.3e-09	TRUE	TRUE	8.24388e-05	46.4947
rs9872570	3	42896515	A	T	A	T	-0.026	0.0006	0.385	0.38	FALSE	TRUE	FALSE	0.0077	0.94	TRUE	0.002	1.6e-32	TRUE	TRUE	0.00032012	180.587
rs113473633	4	103449131	G	A	G	A	-0.05	0.0012	0.026	0.02	FALSE	FALSE	FALSE	0.027	0.96	TRUE	0.007	1e-12	TRUE	TRUE	0.00012662	71.4156
rs116746683	4	83471084	T	C	T	C	-0.032	0.023	0.062	0.062	FALSE	FALSE	FALSE	0.016	0.15	TRUE	0.004	4.1e-13	TRUE	TRUE	0.000119103	67.1757
rs11723621	4	72615362	G	A	G	A	-0.031	0.0063	0.292	0.29	FALSE	FALSE	FALSE	0.0083	0.45	TRUE	0.002	3.8e-39	TRUE	TRUE	0.000397347	224.17
rs11725704	4	74959996	G	A	G	A	0.065	-0.014	0.376	0.37	FALSE	FALSE	FALSE	0.0077	0.073	TRUE	0.002	7.5e-194	TRUE	TRUE	0.00198257	1120.28
rs11735662	4	145026126	T	C	T	C	0.053	0.024	0.034	0.032	FALSE	FALSE	FALSE	0.023	0.29	TRUE	0.006	5.7e-20	TRUE	TRUE	0.000184518	104.077
rs13132853	4	38680015	G	A	G	A	0.024	0.013	0.361	0.35	FALSE	FALSE	FALSE	0.0079	0.09	TRUE	0.002	3.5e-27	TRUE	TRUE	0.000265742	149.904
rs144317085	4	105806108	T	A	T	A	0.049	0.035	0.034	0.04	FALSE	TRUE	FALSE	0.02	0.083	TRUE	0.006	2.6e-16	TRUE	TRUE	0.000157717	88.9575
rs16850073	4	74703999	T	C	T	C	0.043	-0.0011	0.375	0.38	FALSE	FALSE	FALSE	0.0078	0.89	TRUE	0.002	2.6e-83	TRUE	TRUE	0.000866719	489.205
rs218264	4	55408875	T	A	T	A	0.029	-0.0068	0.249	0.25	FALSE	TRUE	FALSE	0.0087	0.43	TRUE	0.002	8.8e-32	TRUE	TRUE	0.000314532	177.434
rs2290846	4	151199080	A	G	A	G	0.018	0.013	0.287	0.28	FALSE	FALSE	FALSE	0.0083	0.11	TRUE	0.002	7.6e-14	TRUE	TRUE	0.000132601	74.7894
rs2412771	4	57761417	C	T	C	T	-0.02	0.005	0.417	0.42	FALSE	FALSE	FALSE	0.0076	0.51	TRUE	0.002	9.2e-20	TRUE	TRUE	0.000194489	109.702
rs28378092	4	90228807	T	C	T	C	0.013	0.0027	0.458	0.46	FALSE	FALSE	FALSE	0.0076	0.72	TRUE	0.002	3.4e-09	TRUE	TRUE	8.39038e-05	47.321
rs28530750	4	36312542	A	G	A	G	0.058	-0.027	0.043	0.042	FALSE	FALSE	FALSE	0.019	0.16	TRUE	0.005	6.8e-28	TRUE	TRUE	0.000276864	156.179
rs56011263	4	702972	C	T	C	T	0.022	0.016	0.388	0.39	FALSE	FALSE	FALSE	0.0077	0.039	TRUE	0.002	3.1e-24	TRUE	TRUE	0.000229857	129.657
rs6817881	4	152223904	T	C	T	C	0.014	0.011	0.5	0.5	FALSE	FALSE	FALSE	0.0075	0.13	TRUE	0.002	1.3e-10	TRUE	TRUE	9.8e-05	55.2719
rs6831368	4	6969919	G	A	G	A	-0.02	0.025	0.362	0.36	FALSE	FALSE	FALSE	0.0077	0.0011	TRUE	0.002	4.1e-20	TRUE	TRUE	0.000184765	104.216
rs723585	4	55503194	G	A	G	A	-0.019	0.0069	0.486	0.48	FALSE	FALSE	FALSE	0.0075	0.36	TRUE	0.002	8.5e-20	TRUE	TRUE	0.000180358	101.73
rs73191188	4	3105200	A	G	A	G	-0.016	-0.019	0.353	0.36	FALSE	FALSE	FALSE	0.0078	0.012	TRUE	0.002	1e-12	TRUE	TRUE	0.000116936	65.9532
rs987121	4	38329783	T	A	T	A	0.015	-0.0063	0.603	0.6	FALSE	TRUE	FALSE	0.0077	0.41	TRUE	0.002	1.4e-11	TRUE	TRUE	0.000107726	60.7579
rs10053217	5	173102585	G	A	G	A	0.014	0.0017	0.355	0.36	FALSE	FALSE	FALSE	0.0078	0.83	TRUE	0.002	8.1e-10	TRUE	TRUE	8.97582e-05	50.6231
rs11741775	5	68590395	T	C	T	C	-0.022	-0.0051	0.443	0.45	FALSE	FALSE	FALSE	0.0075	0.5	TRUE	0.002	1.8e-24	TRUE	TRUE	0.000238855	134.733
rs11744663	5	57315635	A	G	A	G	-0.02	-0.014	0.192	0.19	FALSE	FALSE	FALSE	0.0095	0.14	TRUE	0.003	8.2e-14	TRUE	TRUE	0.000124109	69.9991
rs13155659	5	54987585	C	T	C	T	-0.014	-0.027	0.699	0.7	FALSE	FALSE	FALSE	0.0081	0.00098	TRUE	0.002	7.8e-10	TRUE	TRUE	8.24764e-05	46.5159
rs13180726	5	179126457	A	G	A	G	-0.022	0.0001	0.827	0.83	FALSE	FALSE	FALSE	0.01	0.99	TRUE	0.003	1.5e-14	TRUE	TRUE	0.000138493	78.113
rs141543178	5	108133865	T	A	T	A	0.044	-0.0075	0.026	0.03	FALSE	TRUE	FALSE	0.025	0.77	TRUE	0.007	6.7e-11	TRUE	TRUE	9.80545e-05	55.3027
rs2082382	5	148200553	A	G	A	G	-0.021	-0.012	0.548	0.56	FALSE	FALSE	FALSE	0.0075	0.1	TRUE	0.002	1.9e-22	TRUE	TRUE	0.000218468	123.231
rs257063	5	114806819	T	C	T	C	-0.015	0.016	0.743	0.74	FALSE	FALSE	FALSE	0.0085	0.061	TRUE	0.002	7e-10	TRUE	TRUE	8.5928e-05	48.4627
rs2594836	5	173205318	A	G	A	G	-0.036	-0.014	0.722	0.73	FALSE	FALSE	FALSE	0.0085	0.097	TRUE	0.002	1.4e-50	TRUE	TRUE	0.000520256	293.548
rs2964199	5	57532775	C	T	C	T	-0.016	-0.026	0.682	0.68	FALSE	FALSE	FALSE	0.008	0.0011	TRUE	0.002	7.8e-13	TRUE	TRUE	0.000111041	62.6276
rs3822733	5	35875134	C	T	C	T	0.022	0.008	0.259	0.27	FALSE	FALSE	FALSE	0.0084	0.34	TRUE	0.002	3e-20	TRUE	TRUE	0.000185778	104.788
rs4535497	5	1107428	A	C	A	C	-0.013	-0.0059	0.57	0.57	FALSE	FALSE	FALSE	0.0076	0.44	TRUE	0.002	4.3e-10	TRUE	TRUE	8.28438e-05	46.7231
rs464609	5	34654477	A	G	A	G	0.014	-0.016	0.544	0.54	FALSE	FALSE	FALSE	0.0075	0.038	TRUE	0.002	1.7e-10	TRUE	TRUE	9.72411e-05	54.8439
rs4703890	5	71748624	A	G	A	G	-0.039	-0.0073	0.882	0.88	FALSE	FALSE	FALSE	0.011	0.52	TRUE	0.003	7.2e-32	TRUE	TRUE	0.000316599	178.601
rs4704826	5	156392082	A	C	A	C	-0.016	-0.0099	0.635	0.63	FALSE	FALSE	FALSE	0.0077	0.2	TRUE	0.002	4e-13	TRUE	TRUE	0.000118669	66.9305
rs4836224	5	122092875	C	A	C	A	0.014	-0.0017	0.426	0.43	FALSE	FALSE	FALSE	0.0075	0.82	TRUE	0.002	1.9e-11	TRUE	TRUE	9.58534e-05	54.0611
rs6580229	5	141510754	G	A	G	A	0.025	0.0064	0.617	0.63	FALSE	FALSE	FALSE	0.0077	0.41	TRUE	0.002	8.6e-31	TRUE	TRUE	0.000295389	166.632
rs7705526	5	1285974	A	C	A	C	0.03	-0.0003	0.326	0.33	FALSE	FALSE	FALSE	0.0082	0.97	TRUE	0.002	1.2e-38	TRUE	TRUE	0.000395503	223.13
rs79237520	5	134712566	T	C	T	C	0.043	0.0098	0.023	0.023	FALSE	FALSE	FALSE	0.026	0.71	TRUE	0.007	1.5e-09	TRUE	TRUE	8.30978e-05	46.8664
rs79272926	5	118726637	A	C	A	C	-0.025	-0.016	0.22	0.23	FALSE	FALSE	FALSE	0.0089	0.078	TRUE	0.003	4.4e-22	TRUE	TRUE	0.0002145	120.992
rs1144700	6	16744687	T	C	T	C	-0.031	-0.012	0.178	0.18	FALSE	FALSE	FALSE	0.0097	0.23	TRUE	0.003	3.3e-29	TRUE	TRUE	0.000281219	158.637
rs11965885	6	43693094	T	G	T	G	-0.016	0.0061	0.582	0.58	FALSE	FALSE	FALSE	0.0076	0.42	TRUE	0.002	5.5e-14	TRUE	TRUE	0.000124557	70.2521
rs12203592	6	396321	T	C	T	C	0.024	0.013	0.22	0.2	FALSE	FALSE	FALSE	0.01	0.18	TRUE	0.003	4.2e-20	TRUE	TRUE	0.000197683	111.504
rs1285886	6	7140831	A	G	A	G	0.029	0.021	0.197	0.2	FALSE	FALSE	FALSE	0.0094	0.028	TRUE	0.003	1.2e-27	TRUE	TRUE	0.000266077	150.093
rs1334576	6	7211818	A	G	A	G	-0.013	0.012	0.425	0.42	FALSE	FALSE	FALSE	0.0075	0.11	TRUE	0.002	1.3e-09	TRUE	TRUE	8.25987e-05	46.5849
rs149066177	6	34219560	A	T	A	T	-0.021	-0.043	0.112	0.11	FALSE	TRUE	FALSE	0.012	0.00024	TRUE	0.003	3.4e-10	TRUE	TRUE	8.77202e-05	49.4736
rs1738074	6	159465977	C	T	C	T	-0.02	-0.0047	0.565	0.58	FALSE	FALSE	FALSE	0.0075	0.53	TRUE	0.002	3.7e-21	TRUE	TRUE	0.00019662	110.904
rs1741820	6	122721510	G	A	G	A	0.021	0.0017	0.545	0.54	FALSE	FALSE	FALSE	0.0075	0.82	TRUE	0.002	4.6e-22	TRUE	TRUE	0.000218714	123.369
rs2012011	6	46893355	A	G	A	G	-0.027	0.012	0.135	0.14	FALSE	FALSE	FALSE	0.011	0.27	TRUE	0.003	2.5e-18	TRUE	TRUE	0.000170258	96.0323
rs2905757	6	31022828	T	C	T	C	0.069	0.014	0.324	0.33	FALSE	FALSE	FALSE	0.008	0.074	TRUE	0.002	1e-200	TRUE	TRUE	0.00208555	1178.59
rs4707609	6	90946479	C	T	C	T	-0.022	0.0094	0.362	0.35	FALSE	FALSE	FALSE	0.0078	0.23	TRUE	0.002	4.1e-24	TRUE	TRUE	0.000223565	126.107
rs62392759	6	25804685	A	C	A	C	0.021	0.011	0.125	0.13	FALSE	FALSE	FALSE	0.011	0.33	TRUE	0.003	4.9e-11	TRUE	TRUE	9.64688e-05	54.4082
rs6902400	6	30425276	T	C	T	C	0.034	-0.015	0.179	0.17	FALSE	FALSE	FALSE	0.01	0.12	TRUE	0.003	4.5e-34	TRUE	TRUE	0.000339769	191.676
rs6902672	6	41165840	C	T	C	T	-0.019	0.0031	0.207	0.2	FALSE	FALSE	FALSE	0.0095	0.74	TRUE	0.003	4.4e-13	TRUE	TRUE	0.000118517	66.8449
rs6924387	6	137082948	G	A	G	A	0.017	0.015	0.41	0.41	FALSE	FALSE	FALSE	0.0076	0.05	TRUE	0.002	1.2e-14	TRUE	TRUE	0.000139818	78.8607
rs6927569	6	109621494	C	T	C	T	0.023	0.0098	0.523	0.53	FALSE	FALSE	FALSE	0.0075	0.19	TRUE	0.002	2.3e-28	TRUE	TRUE	0.00026394	148.887
rs72978754	6	138053203	C	T	C	T	-0.029	-0.033	0.066	0.07	FALSE	FALSE	FALSE	0.015	0.028	TRUE	0.004	1.2e-11	TRUE	TRUE	0.000103685	58.4787
rs900403	6	44591850	A	G	A	G	-0.013	0.01	0.425	0.43	FALSE	FALSE	FALSE	0.0076	0.18	TRUE	0.002	3.6e-10	TRUE	TRUE	8.25987e-05	46.5849
rs9265546	6	31298202	A	G	A	G	-0.067	0.04	0.223	0.2	FALSE	FALSE	FALSE	0.013	0.0017	TRUE	0.003	2.3e-112	TRUE	TRUE	0.00155563	878.653
rs9350354	6	21393645	G	A	G	A	0.016	0.0011	0.362	0.37	FALSE	FALSE	FALSE	0.0078	0.89	TRUE	0.002	1.5e-13	TRUE	TRUE	0.000118249	66.694
rs9390461	6	147701217	G	A	G	A	0.016	-0.0029	0.54	0.53	FALSE	FALSE	FALSE	0.0075	0.7	TRUE	0.002	8.5e-14	TRUE	TRUE	0.000127181	71.732
rs9402702	6	135634006	C	T	C	T	0.02	-0.011	0.492	0.5	FALSE	FALSE	FALSE	0.0075	0.15	TRUE	0.002	4.9e-21	TRUE	TRUE	0.000199949	112.782
rs11768743	7	129632081	T	A	T	A	0.016	-0.0098	0.214	0.21	FALSE	TRUE	FALSE	0.0094	0.3	TRUE	0.003	3.9e-09	TRUE	TRUE	8.61204e-05	48.5713
rs13231262	7	148886058	T	C	T	C	-0.016	0.002	0.656	0.66	FALSE	FALSE	FALSE	0.0079	0.8	TRUE	0.002	5.9e-13	TRUE	TRUE	0.00011554	65.1656
rs2107717	7	98005398	C	T	C	T	-0.014	0.0044	0.679	0.68	FALSE	FALSE	FALSE	0.008	0.58	TRUE	0.002	1.3e-09	TRUE	TRUE	8.54399e-05	48.1875
rs2158799	7	28277107	G	C	G	C	0.043	0.02	0.61	0.61	FALSE	TRUE	FALSE	0.0077	0.0094	TRUE	0.002	5e-88	TRUE	TRUE	0.000879754	496.569
rs2710804	7	36084529	C	T	C	T	0.023	-0.0048	0.377	0.37	FALSE	FALSE	FALSE	0.0077	0.53	TRUE	0.002	7.1e-26	TRUE	TRUE	0.000248494	140.171
rs33951980	7	73029437	T	C	T	C	-0.025	0.035	0.13	0.13	FALSE	FALSE	FALSE	0.011	0.0019	TRUE	0.003	7.2e-16	TRUE	TRUE	0.000141375	79.7389
rs3735485	7	45009341	G	A	G	A	0.04	0.0026	0.845	0.84	FALSE	FALSE	FALSE	0.01	0.8	TRUE	0.003	1.2e-42	TRUE	TRUE	0.00041912	236.459
rs4276561	7	66120952	C	T	C	T	-0.037	-0.021	0.046	0.05	FALSE	FALSE	FALSE	0.018	0.25	TRUE	0.005	2e-13	TRUE	TRUE	0.000120154	67.7685
rs445	7	92408370	T	C	T	C	-0.1	-0.021	0.096	0.1	FALSE	FALSE	FALSE	0.013	0.092	TRUE	0.004	8.6e-169	TRUE	TRUE	0.00173568	980.528
rs4689	7	56067016	T	G	T	G	-0.018	-0.013	0.76	0.76	FALSE	FALSE	FALSE	0.0088	0.15	TRUE	0.002	1.5e-12	TRUE	TRUE	0.000118195	66.6634
rs56195338	7	8107922	A	G	A	G	-0.032	-0.004	0.058	0.058	FALSE	FALSE	FALSE	0.016	0.8	TRUE	0.005	1.1e-12	TRUE	TRUE	0.000111895	63.1093
rs56388170	7	28724374	T	G	T	G	0.06	-0.0094	0.292	0.29	FALSE	FALSE	FALSE	0.0083	0.26	TRUE	0.002	7.6e-144	TRUE	TRUE	0.0014885	840.682
rs6583435	7	50293405	A	C	A	C	0.019	0.0079	0.676	0.69	FALSE	FALSE	FALSE	0.008	0.32	TRUE	0.002	1.5e-16	TRUE	TRUE	0.000158135	89.1936
rs7776857	7	22754768	T	G	T	G	-0.019	0.0059	0.655	0.66	FALSE	FALSE	FALSE	0.0079	0.46	TRUE	0.002	1.4e-17	TRUE	TRUE	0.000163154	92.0247
rs7803075	7	130742066	G	A	G	A	-0.026	-0.017	0.739	0.73	FALSE	FALSE	FALSE	0.0085	0.041	TRUE	0.002	5e-27	TRUE	TRUE	0.000260772	147.099
rs798540	7	2764130	A	G	A	G	0.019	0.007	0.297	0.3	FALSE	FALSE	FALSE	0.0081	0.39	TRUE	0.002	8.3e-16	TRUE	TRUE	0.000150747	85.0257
rs79864016	7	75655838	G	A	G	A	-0.018	-0.0072	0.166	0.18	FALSE	FALSE	FALSE	0.0099	0.47	TRUE	0.003	7.6e-10	TRUE	TRUE	8.97117e-05	50.5969
rs8179	7	92236164	C	T	C	T	-0.038	0.029	0.791	0.79	FALSE	FALSE	FALSE	0.0092	0.0013	TRUE	0.003	4.4e-48	TRUE	TRUE	0.000477441	269.379
rs865031	7	47448640	C	A	C	A	-0.013	-0.011	0.431	0.43	FALSE	FALSE	FALSE	0.0075	0.13	TRUE	0.002	3.9e-10	TRUE	TRUE	8.28908e-05	46.7496
rs9656395	7	130575884	G	A	G	A	-0.03	0.027	0.095	0.09	FALSE	FALSE	FALSE	0.013	0.039	TRUE	0.004	1.5e-16	TRUE	TRUE	0.000154755	87.2867
rs12550612	8	22966769	A	G	A	G	-0.034	0.013	0.824	0.82	FALSE	FALSE	FALSE	0.0097	0.18	TRUE	0.003	9.2e-34	TRUE	TRUE	0.000335295	189.151
rs12676105	8	56795439	T	C	T	C	-0.017	-0.0011	0.505	0.5	FALSE	FALSE	FALSE	0.0075	0.88	TRUE	0.002	1.9e-16	TRUE	TRUE	0.000144486	81.4935
rs145209947	8	130694185	A	C	A	C	-0.075	0.052	0.015	0.016	FALSE	FALSE	FALSE	0.034	0.12	TRUE	0.01	1.4e-14	TRUE	TRUE	0.000166219	93.7537
rs1947897	8	78946874	C	G	C	G	-0.016	-0.0049	0.332	0.35	FALSE	TRUE	FALSE	0.0078	0.53	TRUE	0.002	3.4e-13	TRUE	TRUE	0.000113549	64.0427
rs2322586	8	27323182	G	C	G	C	-0.019	-0.0057	0.857	0.86	FALSE	TRUE	FALSE	0.011	0.59	TRUE	0.003	3.2e-10	TRUE	TRUE	8.84818e-05	49.9032
rs28571765	8	55449281	C	T	C	T	-0.022	0.0036	0.209	0.2	FALSE	FALSE	FALSE	0.0093	0.7	TRUE	0.003	3.9e-17	TRUE	TRUE	0.000160029	90.2617
rs2957421	8	106275376	A	G	A	G	0.016	-0.0001	0.243	0.25	FALSE	FALSE	FALSE	0.0087	0.99	TRUE	0.002	1.8e-10	TRUE	TRUE	9.41829e-05	53.1189
rs2979489	8	30280833	A	G	A	G	0.018	0.019	0.742	0.74	FALSE	FALSE	FALSE	0.0085	0.023	TRUE	0.002	2.5e-14	TRUE	TRUE	0.000124051	69.9662
rs34634548	8	142329460	A	C	A	C	-0.028	0.0079	0.358	0.36	FALSE	FALSE	FALSE	0.0078	0.31	TRUE	0.002	3.9e-37	TRUE	TRUE	0.000360383	203.309
rs4623401	8	68797804	G	A	G	A	-0.019	-0.0011	0.467	0.46	FALSE	FALSE	FALSE	0.0075	0.88	TRUE	0.002	1.8e-19	TRUE	TRUE	0.000179714	101.367
rs4733823	8	129014697	T	C	T	C	0.021	-0.0048	0.456	0.46	FALSE	FALSE	FALSE	0.0075	0.52	TRUE	0.002	4.9e-23	TRUE	TRUE	0.000218792	123.414
rs4734879	8	106583124	G	A	G	A	-0.022	0.0041	0.275	0.27	FALSE	FALSE	FALSE	0.0084	0.63	TRUE	0.002	5.3e-20	TRUE	TRUE	0.000192995	108.859
rs62510269	8	79012343	G	A	G	A	-0.037	-0.0051	0.147	0.14	FALSE	FALSE	FALSE	0.011	0.63	TRUE	0.003	1.4e-34	TRUE	TRUE	0.000343321	193.68
rs7005996	8	142241681	T	C	T	C	0.026	-0.0014	0.906	0.91	FALSE	FALSE	FALSE	0.013	0.91	TRUE	0.004	5.1e-13	TRUE	TRUE	0.000115142	64.941
rs71510325	8	126298640	T	C	T	C	0.014	-0.006	0.598	0.59	FALSE	FALSE	FALSE	0.0076	0.43	TRUE	0.002	7.1e-11	TRUE	TRUE	9.42352e-05	53.1484
rs7822169	8	61417284	G	A	G	A	0.021	-0.0019	0.371	0.37	FALSE	FALSE	FALSE	0.0077	0.81	TRUE	0.002	5.4e-22	TRUE	TRUE	0.000205823	116.096
rs7846314	8	61650831	T	A	T	A	0.049	0.011	0.187	0.19	FALSE	TRUE	FALSE	0.0096	0.27	TRUE	0.003	4.4e-71	TRUE	TRUE	0.000730053	412.01
rs10757287	9	22143570	T	A	T	A	-0.035	0.029	0.162	0.16	FALSE	TRUE	FALSE	0.01	0.0042	TRUE	0.003	1.1e-33	TRUE	TRUE	0.000332602	187.631
rs10758669	9	4981602	A	C	A	C	-0.014	0.0077	0.659	0.65	FALSE	FALSE	FALSE	0.0078	0.32	TRUE	0.002	2.8e-10	TRUE	TRUE	8.80898e-05	49.6821
rs10986338	9	127191232	A	G	A	G	-0.018	-0.0045	0.651	0.66	FALSE	FALSE	FALSE	0.0079	0.57	TRUE	0.002	2.7e-16	TRUE	TRUE	0.000147225	83.0389
rs10992433	9	95483503	G	A	G	A	0.017	0.022	0.231	0.22	FALSE	FALSE	FALSE	0.0089	0.013	TRUE	0.003	4.6e-11	TRUE	TRUE	0.000102675	57.9091
rs113702392	9	116039908	T	C	T	C	-0.017	-0.003	0.226	0.22	FALSE	FALSE	FALSE	0.009	0.74	TRUE	0.003	7.5e-11	TRUE	TRUE	0.000101106	57.0239
rs12555241	9	139387676	A	G	A	G	0.032	-0.028	0.278	0.28	FALSE	FALSE	FALSE	0.0084	0.00075	TRUE	0.002	1.8e-41	TRUE	TRUE	0.000411066	231.914
rs1411424	9	113892963	A	G	A	G	-0.028	-0.0055	0.523	0.52	FALSE	FALSE	FALSE	0.0075	0.46	TRUE	0.002	1.7e-38	TRUE	TRUE	0.000391171	220.685
rs1930249	9	112735377	G	A	G	A	0.022	-0.0093	0.172	0.17	FALSE	FALSE	FALSE	0.01	0.35	TRUE	0.003	3e-15	TRUE	TRUE	0.000137859	77.7553
rs2219143	9	2622278	A	G	A	G	0.02	-0.016	0.393	0.4	FALSE	FALSE	FALSE	0.0079	0.039	TRUE	0.002	4.8e-19	TRUE	TRUE	0.000190841	107.644
rs2992836	9	276053	T	G	T	G	0.024	0.0087	0.188	0.18	FALSE	FALSE	FALSE	0.0098	0.37	TRUE	0.003	1e-18	TRUE	TRUE	0.00017586	99.1925
rs3793537	9	35687556	C	G	C	G	0.021	0.019	0.293	0.28	FALSE	TRUE	FALSE	0.0083	0.02	TRUE	0.002	1.2e-18	TRUE	TRUE	0.000182707	103.055
rs385893	9	4763176	C	T	C	T	0.02	0.0006	0.524	0.52	FALSE	FALSE	FALSE	0.0075	0.94	TRUE	0.002	7.1e-22	TRUE	TRUE	0.000199539	112.551
rs611461	9	79325615	G	A	G	A	-0.018	0.0088	0.759	0.77	FALSE	FALSE	FALSE	0.0088	0.32	TRUE	0.002	1.5e-13	TRUE	TRUE	0.000118532	66.8531
rs696825	9	86583076	T	C	T	C	-0.025	-0.019	0.252	0.26	FALSE	FALSE	FALSE	0.0085	0.022	TRUE	0.002	4.1e-25	TRUE	TRUE	0.00023562	132.908
rs7036656	9	21990457	T	C	T	C	0.029	-0.016	0.722	0.72	FALSE	FALSE	FALSE	0.0083	0.052	TRUE	0.002	4.2e-35	TRUE	TRUE	0.000337604	190.454
rs7851073	9	114654460	T	C	T	C	0.017	0.0053	0.309	0.31	FALSE	FALSE	FALSE	0.0081	0.51	TRUE	0.002	4.1e-13	TRUE	TRUE	0.000123414	69.6072
rs10828725	10	25218243	T	G	T	G	-0.05	-0.011	0.369	0.36	FALSE	FALSE	FALSE	0.0078	0.18	TRUE	0.002	1.8e-113	TRUE	TRUE	0.0011642	657.306
rs10997821	10	69570691	G	A	G	A	-0.023	0.0073	0.104	0.11	FALSE	FALSE	FALSE	0.012	0.55	TRUE	0.003	2.3e-11	TRUE	TRUE	9.85887e-05	55.604
rs11187838	10	96038686	A	G	A	G	-0.019	-0.0099	0.434	0.43	FALSE	FALSE	FALSE	0.0075	0.19	TRUE	0.002	9.8e-20	TRUE	TRUE	0.000177355	100.036
rs11593526	10	104228017	A	C	A	C	0.016	0.011	0.539	0.54	FALSE	FALSE	FALSE	0.0075	0.14	TRUE	0.002	2.3e-14	TRUE	TRUE	0.000127221	71.7548
rs12784071	10	115854445	T	C	T	C	0.017	-0.0057	0.23	0.23	FALSE	FALSE	FALSE	0.0089	0.52	TRUE	0.003	4.6e-12	TRUE	TRUE	0.000102364	57.7334
rs1412445	10	91002804	T	C	T	C	0.019	-0.013	0.338	0.34	FALSE	FALSE	FALSE	0.0079	0.11	TRUE	0.002	9.1e-17	TRUE	TRUE	0.000161552	91.1209
rs180943	10	115719472	G	C	G	C	-0.019	-0.0057	0.587	0.59	FALSE	TRUE	FALSE	0.0076	0.45	TRUE	0.002	4.3e-18	TRUE	TRUE	0.000175035	98.7273
rs2091084	10	30492267	C	T	C	T	0.017	-0.0047	0.653	0.66	FALSE	FALSE	FALSE	0.0079	0.55	TRUE	0.002	1.3e-13	TRUE	TRUE	0.00013097	73.8692
rs2803606	10	113902827	T	C	T	C	-0.015	-0.025	0.246	0.25	FALSE	FALSE	FALSE	0.0086	0.0038	TRUE	0.002	5e-10	TRUE	TRUE	8.34678e-05	47.0751
rs2807742	10	28781367	A	G	A	G	0.034	0.0027	0.77	0.77	FALSE	FALSE	FALSE	0.0089	0.76	TRUE	0.003	1.2e-41	TRUE	TRUE	0.000409455	231.004
rs3747869	10	73520632	C	A	C	A	0.038	0.004	0.901	0.89	FALSE	FALSE	FALSE	0.012	0.74	TRUE	0.004	2e-27	TRUE	TRUE	0.000257607	145.313
rs3781454	10	126348565	A	G	A	G	0.025	-0.0012	0.681	0.67	FALSE	FALSE	FALSE	0.0079	0.88	TRUE	0.002	2.3e-28	TRUE	TRUE	0.000271549	153.18
rs61850684	10	50252936	A	G	A	G	-0.024	-0.014	0.235	0.23	FALSE	FALSE	FALSE	0.0089	0.13	TRUE	0.003	2.3e-21	TRUE	TRUE	0.000207101	116.817
rs61863767	10	99084426	T	C	T	C	0.046	-0.021	0.597	0.59	FALSE	FALSE	FALSE	0.0076	0.0053	TRUE	0.002	4e-100	TRUE	TRUE	0.00101818	574.782
rs7082470	10	65277026	A	G	A	G	-0.029	-0.0031	0.471	0.48	FALSE	FALSE	FALSE	0.0075	0.68	TRUE	0.002	3.4e-41	TRUE	TRUE	0.000419085	236.44
rs7098414	10	82214586	C	A	C	A	0.015	0.0049	0.732	0.73	FALSE	FALSE	FALSE	0.0084	0.56	TRUE	0.002	5.8e-10	TRUE	TRUE	8.82792e-05	49.7889
rs72790861	10	44880207	G	C	G	C	-0.026	0.0045	0.308	0.31	FALSE	TRUE	FALSE	0.0081	0.58	TRUE	0.002	1.1e-28	TRUE	TRUE	0.00028816	162.553
rs9329341	10	13532447	A	G	A	G	0.017	-0.025	0.58	0.56	FALSE	FALSE	FALSE	0.0075	0.0011	TRUE	0.002	1.3e-15	TRUE	TRUE	0.000140801	79.4149
rs11022177	11	12133478	G	C	G	C	-0.017	-0.006	0.31	0.32	FALSE	TRUE	FALSE	0.0081	0.46	TRUE	0.002	1.5e-13	TRUE	TRUE	0.000123634	69.7314
rs12363256	11	100520680	A	T	A	T	0.018	0.0066	0.327	0.32	FALSE	TRUE	FALSE	0.008	0.41	TRUE	0.002	5.6e-15	TRUE	TRUE	0.000142606	80.4333
rs1468102	11	3004526	G	C	G	C	0.017	0.016	0.306	0.3	FALSE	TRUE	FALSE	0.0081	0.043	TRUE	0.002	1.2e-13	TRUE	TRUE	0.000122746	69.2306
rs148713124	11	118225200	T	G	T	G	0.107	-0.038	0.009	0.0096	FALSE	FALSE	FALSE	0.04	0.35	TRUE	0.011	9.9e-21	TRUE	TRUE	0.000204227	115.196
rs174549	11	61571382	A	G	A	G	-0.027	-0.023	0.309	0.31	FALSE	FALSE	FALSE	0.0081	0.0043	TRUE	0.002	1.7e-31	TRUE	TRUE	0.000311311	175.616
rs2049045	11	27694241	C	G	C	G	0.017	0.029	0.186	0.19	FALSE	TRUE	FALSE	0.0095	0.0026	TRUE	0.003	5.9e-10	TRUE	TRUE	8.75115e-05	49.3559
rs228606	11	108087847	T	G	T	G	0.018	-0.0081	0.411	0.41	FALSE	FALSE	FALSE	0.0076	0.29	TRUE	0.002	2.3e-16	TRUE	TRUE	0.000156867	88.4782
rs238914	11	113984109	A	C	A	C	0.029	0.0055	0.396	0.39	FALSE	FALSE	FALSE	0.0076	0.47	TRUE	0.002	5.3e-41	TRUE	TRUE	0.000402307	226.97
rs4980661	11	69306579	A	G	A	G	0.017	0.012	0.527	0.52	FALSE	FALSE	FALSE	0.0075	0.12	TRUE	0.002	3.5e-15	TRUE	TRUE	0.000144079	81.264
rs7949917	11	10475370	A	G	A	G	0.014	0.0009	0.596	0.6	FALSE	FALSE	FALSE	0.0076	0.91	TRUE	0.002	1.6e-10	TRUE	TRUE	9.43873e-05	53.2342
rs8705	11	128328913	A	G	A	G	-0.028	-0.0082	0.318	0.32	FALSE	FALSE	FALSE	0.008	0.31	TRUE	0.002	7.3e-35	TRUE	TRUE	0.000340062	191.841
rs11064881	12	120146925	A	G	A	G	-0.034	-0.0013	0.073	0.073	FALSE	FALSE	FALSE	0.014	0.93	TRUE	0.004	1.8e-16	TRUE	TRUE	0.000156455	88.2459
rs11169302	12	50578705	G	T	G	T	0.021	0.0085	0.394	0.38	FALSE	FALSE	FALSE	0.0077	0.27	TRUE	0.002	1.2e-22	TRUE	TRUE	0.00021059	118.786
rs11835066	12	109844678	C	A	C	A	0.029	0.019	0.05	0.05	FALSE	FALSE	FALSE	0.017	0.26	TRUE	0.005	2.9e-09	TRUE	TRUE	7.9895e-05	45.0599
rs1245035	12	64976049	A	C	A	C	0.015	0.0091	0.629	0.62	FALSE	FALSE	FALSE	0.0077	0.24	TRUE	0.002	3.4e-12	TRUE	TRUE	0.000105012	59.2269
rs17041439	12	101873240	C	A	C	A	0.041	0.0089	0.056	0.06	FALSE	FALSE	FALSE	0.016	0.59	TRUE	0.005	1.2e-18	TRUE	TRUE	0.000177729	100.247
rs2286599	12	6499533	A	G	A	G	0.037	-0.016	0.142	0.14	FALSE	FALSE	FALSE	0.011	0.15	TRUE	0.003	3e-33	TRUE	TRUE	0.000333587	188.187
rs2452793	12	51539508	A	G	A	G	-0.02	-0.003	0.88	0.88	FALSE	FALSE	FALSE	0.011	0.79	TRUE	0.003	4.8e-10	TRUE	TRUE	8.448e-05	47.646
rs4761234	12	69732105	C	T	C	T	0.015	-0.011	0.485	0.48	FALSE	FALSE	FALSE	0.0075	0.14	TRUE	0.002	8.8e-13	TRUE	TRUE	0.000112399	63.3937
rs632887	12	3392351	G	A	G	A	0.014	-0.021	0.41	0.41	FALSE	FALSE	FALSE	0.0076	0.0055	TRUE	0.002	3.9e-11	TRUE	TRUE	9.48248e-05	53.4809
rs706809	12	52294257	C	T	C	T	0.022	0.0088	0.775	0.78	FALSE	FALSE	FALSE	0.009	0.33	TRUE	0.003	4.3e-18	TRUE	TRUE	0.000168795	95.207
rs7134738	12	26358170	C	T	C	T	-0.014	-0.024	0.351	0.35	FALSE	FALSE	FALSE	0.0078	0.0023	TRUE	0.002	1e-10	TRUE	TRUE	8.92972e-05	50.3631
rs739842	12	48202046	C	T	C	T	-0.016	-0.0025	0.635	0.63	FALSE	FALSE	FALSE	0.0079	0.75	TRUE	0.002	3.3e-12	TRUE	TRUE	0.000118669	66.9305
rs7487314	12	88836215	T	G	T	G	-0.025	0.0055	0.701	0.7	FALSE	FALSE	FALSE	0.0082	0.5	TRUE	0.002	1.1e-27	TRUE	TRUE	0.000261999	147.791
rs7955734	12	4333159	G	C	G	C	-0.028	-0.039	0.21	0.21	FALSE	TRUE	FALSE	0.0091	2.2e-05	TRUE	0.003	2.1e-27	TRUE	TRUE	0.000260131	146.738
rs971546	12	68591919	G	T	G	T	0.016	-0.0006	0.704	0.7	FALSE	FALSE	FALSE	0.0082	0.94	TRUE	0.002	2e-11	TRUE	TRUE	0.000106693	60.1751
rs12874404	13	108993494	G	A	G	A	-0.037	-0.015	0.053	0.06	FALSE	FALSE	FALSE	0.016	0.35	TRUE	0.005	2.8e-15	TRUE	TRUE	0.000137423	77.5095
rs138028125	13	28712689	G	C	G	C	0.056	-0.011	0.035	0.03	FALSE	TRUE	FALSE	0.024	0.66	TRUE	0.006	5.6e-21	TRUE	TRUE	0.000211837	119.489
rs17785077	13	99635611	A	G	A	G	0.023	-0.0007	0.103	0.11	FALSE	FALSE	FALSE	0.012	0.95	TRUE	0.003	7.5e-11	TRUE	TRUE	9.77497e-05	55.1307
rs2260302	13	114150850	A	G	A	G	0.023	0.02	0.258	0.26	FALSE	FALSE	FALSE	0.0085	0.017	TRUE	0.002	1.3e-21	TRUE	TRUE	0.000202539	114.244
rs3812849	13	74701736	C	A	C	A	0.021	-0.0005	0.264	0.27	FALSE	FALSE	FALSE	0.0084	0.95	TRUE	0.002	1.1e-17	TRUE	TRUE	0.000171376	96.6631
rs706606	13	50833707	C	T	C	T	0.017	0.011	0.531	0.53	FALSE	FALSE	FALSE	0.0075	0.14	TRUE	0.002	4.2e-15	TRUE	TRUE	0.000143945	81.1883
rs7326825	13	50113450	A	G	A	G	0.022	-0.017	0.707	0.69	FALSE	FALSE	FALSE	0.0081	0.034	TRUE	0.002	8.7e-21	TRUE	TRUE	0.000200522	113.106
rs76428106	13	28604007	C	T	C	T	0.167	0.074	0.013	0.01	FALSE	FALSE	FALSE	0.035	0.033	TRUE	0.01	2.2e-65	TRUE	TRUE	0.000715688	403.897
rs9508005	13	28789794	G	T	G	T	-0.023	-0.0094	0.095	0.09	FALSE	FALSE	FALSE	0.014	0.5	TRUE	0.004	1.6e-09	TRUE	TRUE	9.09615e-05	51.3019
rs9590390	13	114920867	A	G	A	G	0.016	0.012	0.294	0.29	FALSE	FALSE	FALSE	0.0082	0.15	TRUE	0.002	8.1e-12	TRUE	TRUE	0.000106273	59.9383
rs10138752	14	69179971	T	C	T	C	-0.04	0.0039	0.078	0.081	FALSE	FALSE	FALSE	0.014	0.78	TRUE	0.004	2.8e-24	TRUE	TRUE	0.000230131	129.811
rs10146962	14	101170540	C	T	C	T	-0.016	0.019	0.335	0.34	FALSE	FALSE	FALSE	0.0079	0.017	TRUE	0.002	1.1e-12	TRUE	TRUE	0.000114061	64.3312
rs117068593	14	93118229	T	C	T	C	-0.029	-0.0053	0.189	0.19	FALSE	FALSE	FALSE	0.0097	0.58	TRUE	0.003	1.6e-26	TRUE	TRUE	0.000257815	145.431
rs17386684	14	35602087	G	T	G	T	0.024	0.0014	0.178	0.18	FALSE	FALSE	FALSE	0.0098	0.89	TRUE	0.003	2.4e-17	TRUE	TRUE	0.000168556	95.0722
rs175714	14	75981856	C	T	C	T	0.013	-0.0038	0.577	0.58	FALSE	FALSE	FALSE	0.0076	0.62	TRUE	0.002	1.1e-09	TRUE	TRUE	8.2496e-05	46.527
rs2038700	14	25461989	C	T	C	T	0.035	0.0007	0.394	0.39	FALSE	FALSE	FALSE	0.0076	0.93	TRUE	0.002	1.7e-56	TRUE	TRUE	0.000584972	330.084
rs36084521	14	93516398	G	T	G	T	0.023	0.0039	0.111	0.11	FALSE	FALSE	FALSE	0.012	0.74	TRUE	0.003	9.2e-12	TRUE	TRUE	0.000104402	58.8832
rs696	14	35871093	T	C	T	C	0.017	0.003	0.363	0.37	FALSE	FALSE	FALSE	0.0077	0.7	TRUE	0.002	4.8e-14	TRUE	TRUE	0.000133652	75.382
rs7159281	14	23756604	G	A	G	A	-0.014	0.0089	0.669	0.67	FALSE	FALSE	FALSE	0.008	0.27	TRUE	0.002	5.7e-10	TRUE	TRUE	8.68041e-05	48.9569
rs2562751	15	80251294	A	G	A	G	0.015	-0.017	0.76	0.77	FALSE	FALSE	FALSE	0.0089	0.055	TRUE	0.003	1.8e-09	TRUE	TRUE	8.208e-05	46.2923
rs28576226	15	101713668	A	G	A	G	0.034	-0.0044	0.124	0.12	FALSE	FALSE	FALSE	0.012	0.7	TRUE	0.003	2.8e-26	TRUE	TRUE	0.000251139	141.664
rs398474	15	62799035	A	G	A	G	0.016	-0.0019	0.273	0.27	FALSE	FALSE	FALSE	0.0084	0.82	TRUE	0.002	1.9e-11	TRUE	TRUE	0.000101617	57.3122
rs4924450	15	40597229	A	G	A	G	0.016	-0.0042	0.704	0.71	FALSE	FALSE	FALSE	0.0084	0.62	TRUE	0.002	1.5e-11	TRUE	TRUE	0.000106693	60.1751
rs60695341	15	51010271	T	C	T	C	-0.03	-0.014	0.197	0.2	FALSE	FALSE	FALSE	0.0093	0.12	TRUE	0.003	5.6e-29	TRUE	TRUE	0.000284744	160.625
rs67538199	15	75361650	C	T	C	T	-0.02	0.0007	0.161	0.17	FALSE	FALSE	FALSE	0.01	0.94	TRUE	0.003	1.2e-11	TRUE	TRUE	0.000108063	60.9482
rs7177338	15	91428636	A	G	A	G	-0.017	-0.0046	0.525	0.53	FALSE	FALSE	FALSE	0.0075	0.54	TRUE	0.002	4.2e-15	TRUE	TRUE	0.000144139	81.2979
rs7180079	15	64629873	G	A	G	A	0.036	0.019	0.879	0.88	FALSE	FALSE	FALSE	0.011	0.094	TRUE	0.003	9.2e-28	TRUE	TRUE	0.000275683	155.512
rs72726027	15	42248826	C	T	C	T	-0.045	0.014	0.111	0.11	FALSE	FALSE	FALSE	0.012	0.25	TRUE	0.003	4e-41	TRUE	TRUE	0.00039965	225.47
rs743580	15	74328116	G	A	G	A	0.014	0.017	0.49	0.5	FALSE	FALSE	FALSE	0.0075	0.021	TRUE	0.002	1.3e-10	TRUE	TRUE	9.79608e-05	55.2498
rs8024737	15	77249703	C	T	C	T	0.013	0.022	0.542	0.54	FALSE	FALSE	FALSE	0.0075	0.0032	TRUE	0.002	3.9e-09	TRUE	TRUE	8.39038e-05	47.321
rs11642655	16	81610480	A	G	A	G	0.015	0.026	0.565	0.56	FALSE	FALSE	FALSE	0.0075	0.0005	TRUE	0.002	8.2e-13	TRUE	TRUE	0.000110599	62.3784
rs11644125	16	57058974	T	C	T	C	-0.018	-0.0051	0.6	0.6	FALSE	FALSE	FALSE	0.0076	0.5	TRUE	0.002	8.4e-17	TRUE	TRUE	0.00015552	87.7182
rs117784871	16	68138091	T	G	T	G	0.029	0.019	0.057	0.053	FALSE	FALSE	FALSE	0.019	0.31	TRUE	0.005	1.7e-09	TRUE	TRUE	9.04092e-05	50.9903
rs12918121	16	67187795	T	C	T	C	-0.051	0.0022	0.018	0.017	FALSE	FALSE	FALSE	0.032	0.94	TRUE	0.008	3.2e-10	TRUE	TRUE	9.19506e-05	51.8597
rs17199009	16	3867081	G	A	G	A	0.027	-0.04	0.07	0.07	FALSE	FALSE	FALSE	0.015	0.009	TRUE	0.004	9.4e-11	TRUE	TRUE	9.49158e-05	53.5323
rs2080506	16	50164672	T	C	T	C	-0.018	-0.013	0.156	0.15	FALSE	FALSE	FALSE	0.011	0.23	TRUE	0.003	5.9e-10	TRUE	TRUE	8.53183e-05	48.1188
rs247826	16	84582965	T	C	T	C	0.035	0.013	0.222	0.22	FALSE	FALSE	FALSE	0.009	0.15	TRUE	0.003	2.9e-41	TRUE	TRUE	0.000423154	238.736
rs28853644	16	30801027	T	C	T	C	-0.019	-0.0043	0.27	0.27	FALSE	FALSE	FALSE	0.0084	0.61	TRUE	0.002	7.6e-16	TRUE	TRUE	0.000142306	80.2641
rs35929659	16	2165630	C	T	C	T	-0.016	0.0037	0.18	0.18	FALSE	FALSE	FALSE	0.01	0.71	TRUE	0.003	3.7e-09	TRUE	TRUE	7.55712e-05	42.6211
rs59404182	16	88852866	G	A	G	A	-0.02	0.011	0.199	0.21	FALSE	FALSE	FALSE	0.0094	0.22	TRUE	0.003	8.7e-14	TRUE	TRUE	0.000127519	71.9229
rs61739285	16	27480797	T	C	T	C	-0.035	0.03	0.034	0.036	FALSE	FALSE	FALSE	0.021	0.14	TRUE	0.006	1.3e-09	TRUE	TRUE	8.04678e-05	45.383
rs6500550	16	3746241	T	C	T	C	-0.022	0.011	0.302	0.3	FALSE	FALSE	FALSE	0.0081	0.16	TRUE	0.002	4.1e-22	TRUE	TRUE	0.000204051	115.097
rs75893715	16	1360091	T	C	T	C	0.018	0.013	0.271	0.27	FALSE	FALSE	FALSE	0.0085	0.13	TRUE	0.002	1.2e-13	TRUE	TRUE	0.000128018	72.2044
rs9939427	16	86016091	A	G	A	G	0.022	0.0024	0.231	0.22	FALSE	FALSE	FALSE	0.0091	0.79	TRUE	0.003	7.7e-18	TRUE	TRUE	0.000171955	96.9894
rs1029809	17	16156235	G	A	G	A	-0.026	-0.0041	0.475	0.48	FALSE	FALSE	FALSE	0.0075	0.58	TRUE	0.002	1.6e-33	TRUE	TRUE	0.000337155	190.201
rs11651596	17	38056116	C	T	C	T	-0.065	-0.018	0.468	0.46	FALSE	FALSE	FALSE	0.0075	0.018	TRUE	0.002	1e-200	TRUE	TRUE	0.00210385	1188.95
rs12939873	17	74460148	C	T	C	T	-0.013	0.0082	0.657	0.66	FALSE	FALSE	FALSE	0.008	0.31	TRUE	0.002	3.9e-09	TRUE	TRUE	7.61686e-05	42.9581
rs138284624	17	56385573	T	C	T	C	0.11	0.057	0.013	0.016	FALSE	FALSE	FALSE	0.031	0.069	TRUE	0.009	3.4e-31	TRUE	TRUE	0.00031051	175.165
rs2084312	17	72695211	T	C	T	C	0.029	0.013	0.8	0.8	FALSE	FALSE	FALSE	0.0094	0.18	TRUE	0.003	6.8e-27	TRUE	TRUE	0.00026912	151.809
rs2229075	17	1359363	G	T	G	T	0.016	0.015	0.722	0.72	FALSE	FALSE	FALSE	0.0083	0.069	TRUE	0.002	2e-11	TRUE	TRUE	0.000102767	57.9606
rs2259855	17	28097860	C	T	C	T	-0.026	0.0057	0.526	0.52	FALSE	FALSE	FALSE	0.0074	0.44	TRUE	0.002	1.4e-33	TRUE	TRUE	0.000337086	190.162
rs4796657	17	40589978	A	C	A	C	-0.014	-0.03	0.573	0.58	FALSE	FALSE	FALSE	0.0075	6e-05	TRUE	0.002	4.3e-11	TRUE	TRUE	9.5911e-05	54.0936
rs62089694	17	2723868	G	C	G	C	0.021	0.0044	0.161	0.16	FALSE	TRUE	FALSE	0.01	0.67	TRUE	0.003	5.2e-13	TRUE	TRUE	0.00011914	67.1961
rs7225843	17	2001825	C	T	C	T	-0.033	-0.018	0.203	0.21	FALSE	FALSE	FALSE	0.0092	0.044	TRUE	0.003	7.1e-37	TRUE	TRUE	0.000352381	198.793
rs74725931	17	38196327	C	T	C	T	0.058	0.004	0.038	0.04	FALSE	FALSE	FALSE	0.02	0.84	TRUE	0.006	3.6e-24	TRUE	TRUE	0.000245949	138.735
rs79730542	17	37298789	C	T	C	T	-0.037	-0.0013	0.031	0.03	FALSE	FALSE	FALSE	0.024	0.96	TRUE	0.006	4.4e-09	TRUE	TRUE	8.22468e-05	46.3864
rs8070966	17	27196748	C	T	C	T	-0.021	-0.0062	0.844	0.84	FALSE	FALSE	FALSE	0.01	0.54	TRUE	0.003	2.3e-13	TRUE	TRUE	0.000116128	65.4971
rs8071086	17	4612866	G	A	G	A	0.015	-0.028	0.294	0.29	FALSE	FALSE	FALSE	0.0082	0.00076	TRUE	0.002	5.9e-11	TRUE	TRUE	9.34038e-05	52.6794
rs8079218	17	76247744	G	A	G	A	-0.015	-0.0013	0.498	0.49	FALSE	FALSE	FALSE	0.0076	0.86	TRUE	0.002	2.3e-12	TRUE	TRUE	0.000112498	63.4498
rs8081395	17	57801761	A	G	A	G	0.038	0.018	0.545	0.54	FALSE	FALSE	FALSE	0.0075	0.018	TRUE	0.002	3e-70	TRUE	TRUE	0.000716152	404.159
rs16978075	18	42113151	C	T	C	T	0.027	-0.018	0.11	0.11	FALSE	FALSE	FALSE	0.012	0.12	TRUE	0.003	4.4e-15	TRUE	TRUE	0.000142738	80.5078
rs17758695	18	60920854	T	C	T	C	-0.062	-0.017	0.029	0.031	FALSE	FALSE	FALSE	0.024	0.47	TRUE	0.006	6.6e-23	TRUE	TRUE	0.000216486	122.113
rs303753	18	21074922	A	G	A	G	-0.021	0.021	0.346	0.35	FALSE	FALSE	FALSE	0.0079	0.0076	TRUE	0.002	4.7e-20	TRUE	TRUE	0.000199582	112.576
rs4468717	18	3457606	T	C	T	C	-0.024	-0.036	0.077	0.081	FALSE	FALSE	FALSE	0.015	0.012	TRUE	0.004	1.7e-09	TRUE	TRUE	8.18738e-05	46.176
rs527544	18	51762866	T	G	T	G	0.016	-0.0062	0.424	0.43	FALSE	FALSE	FALSE	0.0076	0.41	TRUE	0.002	4.4e-13	TRUE	TRUE	0.000125043	70.5259
rs72933640	18	60054077	C	G	C	G	-0.021	-0.0078	0.107	0.11	FALSE	TRUE	FALSE	0.012	0.53	TRUE	0.003	1.8e-09	TRUE	TRUE	8.4276e-05	47.5309
rs72973711	18	74072245	T	A	T	A	-0.033	-0.019	0.067	0.07	FALSE	TRUE	FALSE	0.015	0.21	TRUE	0.004	1.7e-14	TRUE	TRUE	0.000136149	76.7908
rs763361	18	67531642	C	T	C	T	-0.013	-0.009	0.527	0.53	FALSE	FALSE	FALSE	0.0075	0.23	TRUE	0.002	3.2e-10	TRUE	TRUE	8.42536e-05	47.5183
rs9947760	18	48148741	C	T	C	T	0.021	0.0017	0.372	0.37	FALSE	FALSE	FALSE	0.0077	0.83	TRUE	0.002	1.6e-21	TRUE	TRUE	0.000206049	116.224
rs11673093	19	45742094	A	G	A	G	-0.054	0.0091	0.26	0.26	FALSE	FALSE	FALSE	0.0085	0.28	TRUE	0.002	1.4e-108	TRUE	TRUE	0.00112208	633.499
rs177918	19	47634313	G	T	G	T	-0.032	0.027	0.894	0.89	FALSE	FALSE	FALSE	0.012	0.028	TRUE	0.003	2e-20	TRUE	TRUE	0.000194077	109.47
rs2194067	19	35464727	T	C	T	C	0.014	0.0025	0.417	0.42	FALSE	FALSE	FALSE	0.0077	0.75	TRUE	0.002	9.8e-11	TRUE	TRUE	9.52995e-05	53.7487
rs2358581	19	10391611	G	T	G	T	-0.029	-0.012	0.734	0.73	FALSE	FALSE	FALSE	0.0085	0.17	TRUE	0.002	1.2e-33	TRUE	TRUE	0.0003284	185.26
rs35112940	19	51738917	A	G	A	G	-0.024	-0.0079	0.218	0.22	FALSE	FALSE	FALSE	0.0091	0.39	TRUE	0.003	1.8e-20	TRUE	TRUE	0.000196388	110.774
rs4760	19	44153100	G	A	G	A	-0.07	0.016	0.156	0.16	FALSE	FALSE	FALSE	0.01	0.12	TRUE	0.003	5.8e-127	TRUE	TRUE	0.00129031	728.601
rs4807440	19	1026477	T	G	T	G	0.026	-0.0071	0.638	0.63	FALSE	FALSE	FALSE	0.008	0.37	TRUE	0.002	3.4e-30	TRUE	TRUE	0.000312253	176.148
rs57070010	19	17650608	C	G	C	G	0.022	0.005	0.112	0.11	FALSE	TRUE	FALSE	0.012	0.68	TRUE	0.003	3.2e-11	TRUE	TRUE	9.62734e-05	54.298
rs873289	19	1175396	G	A	G	A	-0.013	-0.0046	0.474	0.48	FALSE	FALSE	FALSE	0.0075	0.54	TRUE	0.002	2.7e-10	TRUE	TRUE	8.42715e-05	47.5284
rs895819	19	13947292	C	T	C	T	0.02	0.01	0.337	0.33	FALSE	FALSE	FALSE	0.008	0.21	TRUE	0.002	6.7e-18	TRUE	TRUE	0.000178745	100.82
rs1060402	20	49205095	A	G	A	G	-0.017	-0.0054	0.518	0.52	FALSE	FALSE	FALSE	0.0075	0.47	TRUE	0.002	5.1e-16	TRUE	TRUE	0.000144313	81.396
rs143003731	20	47936696	T	C	T	C	-0.074	0.076	0.008	0.0093	FALSE	FALSE	FALSE	0.043	0.079	TRUE	0.013	4e-09	TRUE	TRUE	8.69151e-05	49.0195
rs2185558	20	36905894	C	T	C	T	0.019	0.016	0.14	0.14	FALSE	FALSE	FALSE	0.011	0.14	TRUE	0.003	1.5e-09	TRUE	TRUE	8.69288e-05	49.0272
rs34952318	20	11177055	A	G	A	G	-0.034	-0.016	0.049	0.051	FALSE	FALSE	FALSE	0.018	0.38	TRUE	0.005	5e-12	TRUE	TRUE	0.000107737	60.7641
rs6029234	20	39259278	C	G	C	G	0.025	0	0.626	0.61	FALSE	TRUE	FALSE	0.0077	1	TRUE	0.002	2.5e-29	TRUE	TRUE	0.000292655	165.089
rs6045615	20	1931582	C	A	C	A	-0.018	0.0046	0.328	0.33	FALSE	FALSE	FALSE	0.008	0.57	TRUE	0.002	3.4e-15	TRUE	TRUE	0.00014283	80.5594
rs1997577	21	16371102	T	A	T	A	-0.019	0.0009	0.155	0.16	FALSE	TRUE	FALSE	0.01	0.93	TRUE	0.003	2.5e-10	TRUE	TRUE	9.4564e-05	53.3338
rs9977672	21	40463283	A	G	A	G	-0.021	0.01	0.258	0.26	FALSE	FALSE	FALSE	0.0086	0.24	TRUE	0.002	2.5e-18	TRUE	TRUE	0.000168847	95.2361
rs139402	22	39546145	C	T	C	T	-0.022	-0.0077	0.438	0.44	FALSE	FALSE	FALSE	0.0075	0.3	TRUE	0.002	1.3e-24	TRUE	TRUE	0.000238279	134.408
rs2240717	22	19969106	G	A	G	A	0.022	0.018	0.35	0.36	FALSE	FALSE	FALSE	0.0078	0.024	TRUE	0.002	3.6e-22	TRUE	TRUE	0.00022022	124.219
rs47340	22	43562829	T	G	T	G	0.015	0.018	0.396	0.4	FALSE	FALSE	FALSE	0.0076	0.02	TRUE	0.002	1.5e-12	TRUE	TRUE	0.000107633	60.7054
rs5746451	22	18126020	C	T	C	T	0.02	0.021	0.504	0.5	FALSE	FALSE	FALSE	0.0075	0.006	TRUE	0.002	7.3e-22	TRUE	TRUE	0.000199987	112.804
rs740422	22	17619292	T	C	T	C	0.016	0.018	0.218	0.22	FALSE	FALSE	FALSE	0.0089	0.039	TRUE	0.003	1.3e-09	TRUE	TRUE	8.72837e-05	49.2274
rs9680589	22	31853484	A	G	A	G	-0.029	-0.0075	0.051	0.05	FALSE	FALSE	FALSE	0.017	0.66	TRUE	0.005	2.2e-09	TRUE	TRUE	8.14071e-05	45.9128

## Sheet: Sup Table 3. monocyte
SNP	chr	pos	effect_allele.exposure	other_allele.exposure	effect_allele.outcome	other_allele.outcome	beta.exposure	beta.outcome	eaf.exposure	eaf.outcome	remove	palindromic	ambiguous	se.outcome	pval.outcome	mr_keep.outcome	se.exposure	pval.exposure	mr_keep.exposure	mr_keep	PVE	F statistics
rs7955734	12	4333159	G	C	G	C	-0.024	-0.039	0.21	0.21	FALSE	TRUE	FALSE	0.0091	2.2e-05	TRUE	0.003	6.7e-21	TRUE	TRUE	0.000191117	107.8
rs11557154	9	34107505	T	C	T	C	0.033	0.04	0.127	0.13	FALSE	FALSE	FALSE	0.011	0.00027	TRUE	0.003	2.1e-25	TRUE	TRUE	0.000241477	136.212
rs333947	1	110470764	A	G	A	G	0.037	0.036	0.15	0.15	FALSE	FALSE	FALSE	0.011	0.00051	TRUE	0.003	1.8e-36	TRUE	TRUE	0.000349095	196.939
rs7249692	19	19670688	C	T	C	T	-0.018	-0.027	0.671	0.67	FALSE	FALSE	FALSE	0.0079	0.00052	TRUE	0.002	1.3e-15	TRUE	TRUE	0.000143052	80.6848
rs954954	18	60902328	C	A	C	A	-0.03	0.042	0.105	0.11	FALSE	FALSE	FALSE	0.012	0.00055	TRUE	0.003	2.8e-18	TRUE	TRUE	0.000169155	95.4101
rs1967309	16	4065583	G	A	G	A	-0.023	-0.026	0.605	0.61	FALSE	FALSE	FALSE	0.0077	0.00061	TRUE	0.002	2.1e-27	TRUE	TRUE	0.000252836	142.621
rs4865956	5	54882505	A	T	A	T	-0.019	-0.028	0.696	0.7	FALSE	TRUE	FALSE	0.0081	0.00063	TRUE	0.002	2e-17	TRUE	TRUE	0.000152764	86.1633
rs2074163	17	40270957	A	G	A	G	0.019	0.033	0.176	0.17	FALSE	FALSE	FALSE	0.0098	0.00065	TRUE	0.003	9.9e-12	TRUE	TRUE	0.000104707	59.0553
rs11102144	1	111195493	G	A	G	A	-0.017	-0.033	0.169	0.16	FALSE	FALSE	FALSE	0.01	0.0013	TRUE	0.003	5.9e-10	TRUE	TRUE	8.11737e-05	45.7812
rs2669833	3	129604169	A	G	A	G	-0.018	-0.033	0.157	0.16	FALSE	FALSE	FALSE	0.01	0.0013	TRUE	0.003	2.2e-10	TRUE	TRUE	8.57634e-05	48.3699
rs11466597	1	92185351	C	T	C	T	0.291	0.11	0.012	0.02	FALSE	FALSE	FALSE	0.033	0.0015	TRUE	0.01	1e-200	TRUE	TRUE	0.00200796	1134.65
rs10885396	10	114711755	T	C	T	C	-0.016	0.023	0.541	0.54	FALSE	FALSE	FALSE	0.0075	0.0018	TRUE	0.002	6.9e-14	TRUE	TRUE	0.000127139	71.7086
rs1549387	2	160417540	G	A	G	A	0.018	-0.023	0.512	0.51	FALSE	FALSE	FALSE	0.0075	0.0023	TRUE	0.002	8e-19	TRUE	TRUE	0.000161907	91.3211
rs236513	17	68169458	C	T	C	T	-0.021	-0.035	0.118	0.12	FALSE	FALSE	FALSE	0.012	0.0025	TRUE	0.003	1.1e-10	TRUE	TRUE	9.1795e-05	51.772
rs7460395	8	11835375	A	G	A	G	-0.016	0.023	0.512	0.52	FALSE	FALSE	FALSE	0.0076	0.0027	TRUE	0.002	1.1e-14	TRUE	TRUE	0.000127926	72.1525
rs12334935	8	126617990	A	G	A	G	-0.015	-0.022	0.472	0.48	FALSE	FALSE	FALSE	0.0075	0.0037	TRUE	0.002	8.5e-13	TRUE	TRUE	0.000112147	63.2518
rs3808461	8	116597716	T	C	T	C	-0.031	-0.022	0.566	0.58	FALSE	FALSE	FALSE	0.0075	0.0038	TRUE	0.002	1e-47	TRUE	TRUE	0.000472128	266.379
rs329125	5	133871101	A	C	A	C	-0.017	-0.027	0.209	0.2	FALSE	FALSE	FALSE	0.0093	0.0041	TRUE	0.003	1.2e-10	TRUE	TRUE	9.55544e-05	53.8925
rs12117663	1	54892079	T	C	T	C	-0.017	-0.022	0.432	0.43	FALSE	FALSE	FALSE	0.0076	0.0041	TRUE	0.002	5.5e-16	TRUE	TRUE	0.000141827	79.994
rs10757287	9	22143570	T	A	T	A	-0.051	0.029	0.162	0.16	FALSE	TRUE	FALSE	0.01	0.0042	TRUE	0.003	2e-71	TRUE	TRUE	0.000706203	398.54
rs745570	17	77781725	G	A	G	A	0.015	0.021	0.514	0.51	FALSE	FALSE	FALSE	0.0075	0.0045	TRUE	0.002	1.7e-12	TRUE	TRUE	0.000112412	63.4011
rs28498283	2	43360065	T	A	T	A	0.022	0.024	0.256	0.26	FALSE	TRUE	FALSE	0.0086	0.0046	TRUE	0.002	3.5e-19	TRUE	TRUE	0.000184369	103.993
rs1414519	1	221134350	A	G	A	G	0.017	-0.021	0.572	0.57	FALSE	FALSE	FALSE	0.0075	0.0047	TRUE	0.002	1.8e-15	TRUE	TRUE	0.000141504	79.8114
rs9783374	11	2340619	C	T	C	T	0.021	0.029	0.851	0.84	FALSE	FALSE	FALSE	0.01	0.005	TRUE	0.003	1.1e-12	TRUE	TRUE	0.000111837	63.0767
rs115340020	1	92766438	A	G	A	G	-0.097	0.067	0.028	0.026	FALSE	FALSE	FALSE	0.024	0.0056	TRUE	0.006	7.7e-54	TRUE	TRUE	0.000512151	288.972
rs1822534	3	12266804	G	A	G	A	-0.032	-0.021	0.392	0.39	FALSE	FALSE	FALSE	0.0077	0.0059	TRUE	0.002	5.5e-52	TRUE	TRUE	0.000488112	275.402
rs141936164	4	103401723	G	A	G	A	-0.019	-0.022	0.354	0.34	FALSE	FALSE	FALSE	0.0079	0.0063	TRUE	0.002	2.1e-18	TRUE	TRUE	0.00016511	93.1281
rs11766800	7	50435617	T	A	T	A	0.02	0.02	0.322	0.33	FALSE	TRUE	FALSE	0.008	0.011	TRUE	0.002	1.1e-19	TRUE	TRUE	0.000174653	98.5116
rs284324	1	10724236	A	G	A	G	0.022	0.02	0.494	0.51	FALSE	FALSE	FALSE	0.0077	0.011	TRUE	0.002	8e-25	TRUE	TRUE	0.000241965	136.488
rs138918	22	43559451	A	G	A	G	0.031	0.019	0.392	0.4	FALSE	FALSE	FALSE	0.0076	0.011	TRUE	0.002	5.8e-47	TRUE	TRUE	0.000458082	258.451
rs4397371	8	130701417	T	C	T	C	-0.018	0.022	0.733	0.74	FALSE	FALSE	FALSE	0.0086	0.012	TRUE	0.002	9e-14	TRUE	TRUE	0.000126821	71.5289
rs67224956	1	118154575	C	T	C	T	0.026	-0.025	0.169	0.17	FALSE	FALSE	FALSE	0.0099	0.012	TRUE	0.003	1.9e-21	TRUE	TRUE	0.000189874	107.098
rs61114499	20	31192357	A	G	A	G	0.055	0.022	0.259	0.26	FALSE	FALSE	FALSE	0.0086	0.012	TRUE	0.002	6.4e-115	TRUE	TRUE	0.00116111	655.562
rs439401	19	45414451	C	T	C	T	-0.016	-0.02	0.638	0.64	FALSE	FALSE	FALSE	0.0079	0.013	TRUE	0.002	1.9e-13	TRUE	TRUE	0.000118249	66.694
rs2526359	17	57933508	G	A	G	A	-0.039	-0.019	0.436	0.44	FALSE	FALSE	FALSE	0.0075	0.013	TRUE	0.002	2.4e-75	TRUE	TRUE	0.00074804	422.168
rs62126615	19	33749710	T	C	T	C	0.023	0.025	0.167	0.17	FALSE	FALSE	FALSE	0.01	0.014	TRUE	0.003	3.6e-16	TRUE	TRUE	0.000147179	83.0132
rs6815294	4	7042349	A	G	A	G	0.039	-0.018	0.572	0.57	FALSE	FALSE	FALSE	0.0075	0.014	TRUE	0.002	1e-73	TRUE	TRUE	0.00074473	420.299
rs34881325	9	2622134	T	C	T	C	0.018	-0.019	0.376	0.38	FALSE	FALSE	FALSE	0.0079	0.015	TRUE	0.002	1.1e-16	TRUE	TRUE	0.000152036	85.753
rs16978176	17	72761242	C	T	C	T	-0.025	-0.018	0.469	0.46	FALSE	FALSE	FALSE	0.0075	0.016	TRUE	0.002	8.3e-34	TRUE	TRUE	0.000311299	175.61
rs2523562	6	31330618	T	C	T	C	-0.069	0.021	0.248	0.24	FALSE	FALSE	FALSE	0.0087	0.017	TRUE	0.002	3e-176	TRUE	TRUE	0.00177581	1003.24
rs3787513	20	61573736	A	G	A	G	-0.017	-0.022	0.209	0.21	FALSE	FALSE	FALSE	0.0093	0.02	TRUE	0.003	5.2e-11	TRUE	TRUE	9.55544e-05	53.8925
rs7522307	1	207998783	C	G	C	G	-0.022	-0.026	0.125	0.13	FALSE	TRUE	FALSE	0.011	0.022	TRUE	0.003	1.7e-12	TRUE	TRUE	0.000105875	59.7139
rs9898876	17	7526962	T	G	T	G	0.019	0.022	0.199	0.19	FALSE	FALSE	FALSE	0.0095	0.022	TRUE	0.003	2.4e-13	TRUE	TRUE	0.000115086	64.9096
rs10238435	7	28724491	T	C	T	C	-0.024	-0.021	0.239	0.24	FALSE	FALSE	FALSE	0.0092	0.023	TRUE	0.003	8.8e-22	TRUE	TRUE	0.000209525	118.185
rs2273215	6	170586082	A	G	A	G	-0.018	0.017	0.459	0.46	FALSE	FALSE	FALSE	0.0076	0.025	TRUE	0.002	2.4e-18	TRUE	TRUE	0.000160911	90.7592
rs11247913	1	26648551	C	G	C	G	0.028	-0.019	0.762	0.76	FALSE	TRUE	FALSE	0.0087	0.027	TRUE	0.002	5.8e-31	TRUE	TRUE	0.000284366	160.412
rs1973325	7	137879428	G	A	G	A	-0.028	0.018	0.692	0.69	FALSE	FALSE	FALSE	0.0081	0.028	TRUE	0.002	1.3e-34	TRUE	TRUE	0.000334197	188.532
rs11189167	10	99125722	G	A	G	A	0.054	-0.018	0.255	0.25	FALSE	FALSE	FALSE	0.0086	0.031	TRUE	0.002	1.4e-112	TRUE	TRUE	0.00110793	625.506
rs8049116	16	4150530	T	C	T	C	0.025	0.025	0.117	0.12	FALSE	FALSE	FALSE	0.011	0.032	TRUE	0.003	3.3e-14	TRUE	TRUE	0.000129139	72.8364
rs76428106	13	28604007	C	T	C	T	0.555	0.074	0.013	0.01	FALSE	FALSE	FALSE	0.035	0.033	TRUE	0.01	1e-200	TRUE	TRUE	0.00790454	4493.23
rs9505057	6	7171407	G	T	G	T	0.03	0.019	0.203	0.2	FALSE	FALSE	FALSE	0.0092	0.035	TRUE	0.003	4.6e-31	TRUE	TRUE	0.000291224	164.282
rs62263808	3	123086587	A	G	A	G	-0.023	0.019	0.217	0.22	FALSE	FALSE	FALSE	0.0089	0.036	TRUE	0.003	2.3e-19	TRUE	TRUE	0.000179766	101.396
rs9438393	1	205782718	G	A	G	A	0.019	-0.016	0.414	0.42	FALSE	FALSE	FALSE	0.0076	0.038	TRUE	0.002	2.4e-19	TRUE	TRUE	0.00017516	98.7978
rs12327253	18	20719164	G	A	G	A	0.02	0.017	0.288	0.3	FALSE	FALSE	FALSE	0.0083	0.039	TRUE	0.002	4.4e-18	TRUE	TRUE	0.000164045	92.5273
rs6125961	20	48884124	A	C	A	C	-0.072	-0.019	0.2	0.2	FALSE	FALSE	FALSE	0.0093	0.039	TRUE	0.003	2.6e-167	TRUE	TRUE	0.00165888	937.07
rs9555596	13	110011839	C	T	C	T	0.023	-0.016	0.385	0.38	FALSE	FALSE	FALSE	0.0077	0.041	TRUE	0.002	1.2e-25	TRUE	TRUE	0.000250508	141.308
rs13296201	9	114341971	T	C	T	C	0.05	0.019	0.192	0.19	FALSE	FALSE	FALSE	0.0097	0.044	TRUE	0.003	2.6e-78	TRUE	TRUE	0.00077568	437.78
rs12562761	1	67396739	T	C	T	C	-0.018	-0.016	0.65	0.65	FALSE	FALSE	FALSE	0.0078	0.045	TRUE	0.002	1.2e-16	TRUE	TRUE	0.00014742	83.1489
rs2596397	11	47247621	A	G	A	G	-0.022	-0.019	0.808	0.8	FALSE	FALSE	FALSE	0.0094	0.045	TRUE	0.003	7.9e-17	TRUE	TRUE	0.000150172	84.7011
rs6736362	2	219115108	T	C	T	C	0.021	-0.015	0.562	0.57	FALSE	FALSE	FALSE	0.0075	0.045	TRUE	0.002	1.3e-23	TRUE	TRUE	0.00021711	122.464
rs6920282	6	140013130	A	G	A	G	-0.014	-0.016	0.326	0.33	FALSE	FALSE	FALSE	0.0079	0.047	TRUE	0.002	1.1e-09	TRUE	TRUE	8.61318e-05	48.5777
rs2302774	17	38183090	T	G	T	G	-0.02	-0.015	0.382	0.38	FALSE	FALSE	FALSE	0.0077	0.047	TRUE	0.002	2.5e-20	TRUE	TRUE	0.000188861	106.527
rs6429439	1	243993530	T	A	T	A	0.021	0.022	0.868	0.87	FALSE	TRUE	FALSE	0.011	0.05	TRUE	0.003	2.6e-11	TRUE	TRUE	0.000101056	56.9957
rs7036656	9	21990457	T	C	T	C	0.029	-0.016	0.722	0.72	FALSE	FALSE	FALSE	0.0083	0.052	TRUE	0.002	4.2e-35	TRUE	TRUE	0.000337604	190.454
rs4566648	4	84159219	G	T	G	T	-0.025	-0.015	0.342	0.34	FALSE	FALSE	FALSE	0.0079	0.053	TRUE	0.002	8.4e-31	TRUE	TRUE	0.000281295	158.679
rs72836307	2	111776154	T	C	T	C	-0.041	0.02	0.157	0.16	FALSE	FALSE	FALSE	0.01	0.053	TRUE	0.003	4.3e-47	TRUE	TRUE	0.000444964	251.047
rs28505913	6	21826915	T	C	T	C	0.019	-0.021	0.141	0.14	FALSE	FALSE	FALSE	0.011	0.054	TRUE	0.003	5.6e-10	TRUE	TRUE	8.74479e-05	49.32
rs16940328	16	86076108	A	G	A	G	0.039	0.023	0.113	0.11	FALSE	FALSE	FALSE	0.012	0.054	TRUE	0.003	4e-31	TRUE	TRUE	0.000304903	172
rs9494571	6	137111121	T	C	T	C	-0.016	-0.015	0.593	0.59	FALSE	FALSE	FALSE	0.0076	0.055	TRUE	0.002	2.3e-13	TRUE	TRUE	0.000123572	69.6961
rs11640701	16	84603083	A	G	A	G	0.015	0.016	0.303	0.29	FALSE	FALSE	FALSE	0.0083	0.057	TRUE	0.002	1.3e-10	TRUE	TRUE	9.50359e-05	53.6
rs1008158	9	113828811	G	A	G	A	-0.071	-0.015	0.342	0.35	FALSE	FALSE	FALSE	0.0079	0.061	TRUE	0.002	1e-200	TRUE	TRUE	0.00226881	1282.39
rs10459917	17	2009752	C	A	C	A	-0.027	-0.017	0.203	0.21	FALSE	FALSE	FALSE	0.0092	0.062	TRUE	0.003	1.9e-24	TRUE	TRUE	0.000235891	133.061
rs61850681	10	50248924	A	G	A	G	-0.023	-0.016	0.237	0.23	FALSE	FALSE	FALSE	0.0089	0.072	TRUE	0.002	5.7e-21	TRUE	TRUE	0.000191319	107.914
rs4737009	8	41630405	A	G	A	G	0.017	0.015	0.236	0.24	FALSE	FALSE	FALSE	0.0087	0.075	TRUE	0.002	1.6e-11	TRUE	TRUE	0.000104216	58.778
rs2061822	15	86122779	C	T	C	T	-0.016	-0.014	0.673	0.67	FALSE	FALSE	FALSE	0.0079	0.078	TRUE	0.002	3.8e-12	TRUE	TRUE	0.000112676	63.5503
rs6883116	5	179230321	C	T	C	T	-0.017	-0.013	0.417	0.42	FALSE	FALSE	FALSE	0.0076	0.078	TRUE	0.002	1.3e-15	TRUE	TRUE	0.000140518	79.2555
rs34236350	2	241568326	T	C	T	C	-0.033	-0.017	0.183	0.19	FALSE	FALSE	FALSE	0.0096	0.078	TRUE	0.003	2.9e-35	TRUE	TRUE	0.000325635	183.7
rs7983334	13	110303919	A	G	A	G	-0.019	0.021	0.872	0.88	FALSE	FALSE	FALSE	0.012	0.079	TRUE	0.003	3.5e-09	TRUE	TRUE	8.05868e-05	45.4501
rs360017	5	173207353	G	A	G	A	-0.023	-0.016	0.775	0.78	FALSE	FALSE	FALSE	0.009	0.081	TRUE	0.003	7.4e-20	TRUE	TRUE	0.000184489	104.061
rs144317085	4	105806108	T	A	T	A	0.058	0.035	0.034	0.04	FALSE	TRUE	FALSE	0.02	0.083	TRUE	0.006	3.7e-23	TRUE	TRUE	0.000220974	124.645
rs9809116	3	72397279	G	A	G	A	0.019	-0.013	0.408	0.41	FALSE	FALSE	FALSE	0.0077	0.084	TRUE	0.002	3.6e-18	TRUE	TRUE	0.000174389	98.3628
rs7196129	16	30471109	C	T	C	T	0.027	0.013	0.528	0.53	FALSE	FALSE	FALSE	0.0076	0.085	TRUE	0.002	2.2e-36	TRUE	TRUE	0.000363357	204.987
rs72683129	1	66069781	G	A	G	A	0.017	0.018	0.148	0.14	FALSE	FALSE	FALSE	0.011	0.087	TRUE	0.003	4.7e-09	TRUE	TRUE	7.28835e-05	41.1052
rs11856829	15	39277781	T	C	T	C	0.014	-0.013	0.438	0.44	FALSE	FALSE	FALSE	0.0075	0.088	TRUE	0.002	1.2e-10	TRUE	TRUE	9.64932e-05	54.422
rs34600126	20	1597433	T	G	T	G	0.023	-0.015	0.219	0.21	FALSE	FALSE	FALSE	0.0091	0.091	TRUE	0.003	2.1e-19	TRUE	TRUE	0.000180959	102.069
rs11641185	16	10986596	T	C	T	C	-0.016	-0.015	0.733	0.74	FALSE	FALSE	FALSE	0.0086	0.092	TRUE	0.002	4.3e-12	TRUE	TRUE	0.000100204	56.5151
rs445	7	92408370	T	C	T	C	-0.093	-0.021	0.096	0.1	FALSE	FALSE	FALSE	0.013	0.092	TRUE	0.004	2.3e-152	TRUE	TRUE	0.00150119	847.86
rs8034610	15	64628917	A	G	A	G	0.061	0.019	0.879	0.88	FALSE	FALSE	FALSE	0.011	0.1	TRUE	0.003	2.6e-79	TRUE	TRUE	0.000791524	446.729
rs12372532	12	108726376	T	C	T	C	0.023	0.022	0.079	0.079	FALSE	FALSE	FALSE	0.014	0.11	TRUE	0.004	2.8e-09	TRUE	TRUE	7.6979e-05	43.4152
rs3794073	11	119146129	C	T	C	T	-0.018	0.013	0.273	0.28	FALSE	FALSE	FALSE	0.0083	0.11	TRUE	0.002	1.3e-14	TRUE	TRUE	0.000128609	72.5377
rs17156536	7	28279488	A	C	A	C	0.025	0.016	0.158	0.16	FALSE	FALSE	FALSE	0.01	0.11	TRUE	0.003	6.4e-18	TRUE	TRUE	0.000166295	93.7967
rs17437411	7	27198086	T	C	T	C	-0.036	-0.023	0.069	0.075	FALSE	FALSE	FALSE	0.014	0.11	TRUE	0.004	2.7e-18	TRUE	TRUE	0.000166507	93.9165
rs3931	2	169721381	G	A	G	A	0.022	0.013	0.321	0.32	FALSE	FALSE	FALSE	0.008	0.11	TRUE	0.002	4.7e-22	TRUE	TRUE	0.000210984	119.008
rs718515	18	43856297	A	G	A	G	-0.022	0.012	0.553	0.55	FALSE	FALSE	FALSE	0.0075	0.11	TRUE	0.002	2.2e-25	TRUE	TRUE	0.000239281	134.973
rs2007483	18	77476131	A	T	A	T	-0.025	0.012	0.382	0.39	FALSE	TRUE	FALSE	0.0076	0.11	TRUE	0.002	4.4e-30	TRUE	TRUE	0.000295095	166.466
rs7687559	4	154385925	C	G	C	G	0.015	-0.012	0.399	0.4	FALSE	TRUE	FALSE	0.0076	0.12	TRUE	0.002	3.6e-12	TRUE	TRUE	0.00010791	60.8615
rs4362932	5	149483906	T	C	T	C	0.034	0.013	0.267	0.27	FALSE	FALSE	FALSE	0.0085	0.12	TRUE	0.002	3.1e-47	TRUE	TRUE	0.000452484	255.291
rs167924	3	107379837	G	A	G	A	0.014	0.012	0.622	0.63	FALSE	FALSE	FALSE	0.0077	0.13	TRUE	0.002	2.4e-10	TRUE	TRUE	9.21655e-05	51.981
rs2535393	12	711662	C	T	C	T	-0.017	-0.012	0.6	0.6	FALSE	FALSE	FALSE	0.0076	0.13	TRUE	0.002	1.4e-15	TRUE	TRUE	0.00013872	78.2412
rs809845	13	50724055	T	C	T	C	0.017	-0.011	0.443	0.44	FALSE	FALSE	FALSE	0.0075	0.13	TRUE	0.002	1.6e-16	TRUE	TRUE	0.000142622	80.4423
rs77791617	6	114083374	T	C	T	C	0.04	-0.023	0.06	0.066	FALSE	FALSE	FALSE	0.015	0.13	TRUE	0.004	9e-20	TRUE	TRUE	0.00018048	101.799
rs79894332	6	44591721	A	G	A	G	-0.049	0.019	0.101	0.1	FALSE	FALSE	FALSE	0.013	0.13	TRUE	0.003	1.3e-44	TRUE	TRUE	0.000436017	245.996
rs305071	16	85949271	A	G	A	G	-0.083	0.017	0.12	0.13	FALSE	FALSE	FALSE	0.011	0.13	TRUE	0.003	1.9e-141	TRUE	TRUE	0.00145496	821.71
rs875890	3	45945287	A	T	A	T	-0.017	-0.012	0.26	0.27	FALSE	TRUE	FALSE	0.0084	0.14	TRUE	0.002	3.7e-13	TRUE	TRUE	0.000111207	62.7216
rs10460159	18	60996360	C	T	C	T	-0.016	-0.011	0.429	0.43	FALSE	FALSE	FALSE	0.0075	0.14	TRUE	0.002	8.1e-15	TRUE	TRUE	0.000125419	70.7382
rs3177609	18	74071078	C	T	C	T	0.031	-0.021	0.077	0.08	FALSE	FALSE	FALSE	0.014	0.14	TRUE	0.004	1.2e-15	TRUE	TRUE	0.000136598	77.0444
rs6702347	1	212612911	A	C	A	C	0.023	-0.012	0.298	0.29	FALSE	FALSE	FALSE	0.0083	0.14	TRUE	0.002	1.3e-24	TRUE	TRUE	0.000221329	124.845
rs6591578	11	60158649	A	G	A	G	0.023	0.011	0.63	0.64	FALSE	FALSE	FALSE	0.0078	0.14	TRUE	0.002	3.2e-25	TRUE	TRUE	0.00024662	139.114
rs188175496	13	28595940	T	C	T	C	-0.099	-0.041	0.024	0.024	FALSE	FALSE	FALSE	0.027	0.14	TRUE	0.007	7.2e-41	TRUE	TRUE	0.000459157	259.058
rs8033923	15	80257747	G	A	G	A	-0.078	0.014	0.21	0.2	FALSE	FALSE	FALSE	0.0093	0.14	TRUE	0.003	1e-200	TRUE	TRUE	0.00201867	1140.72
rs55959091	7	44771671	A	G	A	G	0.022	-0.017	0.131	0.13	FALSE	FALSE	FALSE	0.011	0.15	TRUE	0.003	1.9e-12	TRUE	TRUE	0.000110196	62.1513
rs10780209	9	91472127	A	G	A	G	0.045	0.011	0.477	0.49	FALSE	FALSE	FALSE	0.0075	0.15	TRUE	0.002	2.5e-105	TRUE	TRUE	0.00101036	570.361
rs3101851	15	50846896	T	C	T	C	-0.017	-0.013	0.214	0.22	FALSE	FALSE	FALSE	0.009	0.16	TRUE	0.003	1.8e-11	TRUE	TRUE	9.72219e-05	54.833
rs4142441	20	42839620	G	A	G	A	0.035	0.015	0.151	0.15	FALSE	FALSE	FALSE	0.011	0.16	TRUE	0.003	1.2e-31	TRUE	TRUE	0.000314088	177.183
rs6740847	2	182308352	G	A	G	A	0.129	0.011	0.564	0.56	FALSE	FALSE	FALSE	0.0075	0.16	TRUE	0.002	1e-200	TRUE	TRUE	0.00818418	4653.5
rs6533483	4	110887989	A	G	A	G	-0.019	0.011	0.403	0.4	FALSE	FALSE	FALSE	0.0076	0.17	TRUE	0.002	9.4e-20	TRUE	TRUE	0.000173707	97.9779
rs17470494	6	46883834	G	A	G	A	-0.033	0.017	0.102	0.1	FALSE	FALSE	FALSE	0.012	0.17	TRUE	0.003	7.9e-22	TRUE	TRUE	0.000199496	112.527
rs11246065	11	324170	G	A	G	A	-0.023	-0.011	0.339	0.33	FALSE	FALSE	FALSE	0.0081	0.17	TRUE	0.002	3.3e-26	TRUE	TRUE	0.000237076	133.729
rs17086242	13	28611221	C	T	C	T	-0.07	0.027	0.041	0.04	FALSE	FALSE	FALSE	0.02	0.17	TRUE	0.005	2e-40	TRUE	TRUE	0.000385326	217.386
rs6735269	2	136885734	A	G	A	G	-0.041	0.012	0.735	0.75	FALSE	FALSE	FALSE	0.0087	0.17	TRUE	0.002	6.8e-67	TRUE	TRUE	0.000654834	369.531
rs2176777	16	86012521	C	G	C	G	0.056	0.013	0.813	0.82	FALSE	TRUE	FALSE	0.0097	0.17	TRUE	0.003	8.1e-98	TRUE	TRUE	0.000953538	538.256
rs2504209	13	28546766	G	A	G	A	0.019	0.013	0.811	0.81	FALSE	FALSE	FALSE	0.0096	0.18	TRUE	0.003	6.6e-13	TRUE	TRUE	0.000110667	62.4171
rs2084312	17	72695211	T	C	T	C	0.036	0.013	0.8	0.8	FALSE	FALSE	FALSE	0.0094	0.18	TRUE	0.003	4.2e-44	TRUE	TRUE	0.00041472	233.976
rs112955547	10	25217783	A	G	A	G	-0.046	-0.011	0.369	0.36	FALSE	FALSE	FALSE	0.0078	0.18	TRUE	0.002	4.2e-100	TRUE	TRUE	0.000985375	556.244
rs12332674	5	132322852	G	T	G	T	-0.017	-0.014	0.152	0.16	FALSE	FALSE	FALSE	0.011	0.19	TRUE	0.003	2.2e-09	TRUE	TRUE	7.45019e-05	42.018
rs4269828	1	235257838	G	A	G	A	0.013	0.01	0.559	0.57	FALSE	FALSE	FALSE	0.0077	0.19	TRUE	0.002	1.1e-09	TRUE	TRUE	8.33234e-05	46.9937
rs9316470	13	50203763	A	G	A	G	-0.02	0.015	0.126	0.13	FALSE	FALSE	FALSE	0.011	0.19	TRUE	0.003	6.1e-10	TRUE	TRUE	8.80992e-05	49.6874
rs2269486	4	2267566	T	A	T	A	0.021	0.013	0.161	0.17	FALSE	TRUE	FALSE	0.01	0.19	TRUE	0.003	1.5e-13	TRUE	TRUE	0.00011914	67.1961
rs10804681	3	141660675	T	A	T	A	-0.02	-0.013	0.842	0.84	FALSE	TRUE	FALSE	0.01	0.2	TRUE	0.003	2.2e-12	TRUE	TRUE	0.000106429	60.0263
rs113172748	4	79639615	G	A	G	A	0.017	0.01	0.67	0.67	FALSE	FALSE	FALSE	0.0079	0.2	TRUE	0.002	9.2e-14	TRUE	TRUE	0.000127796	72.0789
rs11227332	11	65623739	G	A	G	A	-0.016	0.012	0.193	0.19	FALSE	FALSE	FALSE	0.0095	0.21	TRUE	0.003	3.1e-09	TRUE	TRUE	7.97445e-05	44.975
rs113292043	1	223231657	T	C	T	C	-0.027	0.02	0.067	0.065	FALSE	FALSE	FALSE	0.016	0.21	TRUE	0.004	1.1e-10	TRUE	TRUE	9.1141e-05	51.4031
rs778752	2	61776902	G	C	G	C	-0.015	0.0096	0.613	0.61	FALSE	TRUE	FALSE	0.0077	0.21	TRUE	0.002	1.3e-12	TRUE	TRUE	0.000106754	60.2097
rs837227	8	130964654	T	C	T	C	-0.017	-0.011	0.744	0.74	FALSE	FALSE	FALSE	0.0085	0.21	TRUE	0.002	4.2e-13	TRUE	TRUE	0.000110088	62.0904
rs61165644	1	244487940	G	A	G	A	-0.027	0.013	0.141	0.15	FALSE	FALSE	FALSE	0.011	0.21	TRUE	0.003	9.2e-19	TRUE	TRUE	0.000176592	99.6053
rs9815073	3	188115682	A	C	A	C	-0.023	-0.01	0.343	0.34	FALSE	FALSE	FALSE	0.0082	0.21	TRUE	0.002	1.4e-23	TRUE	TRUE	0.000238421	134.488
rs2797670	6	137571613	A	G	A	G	-0.013	-0.0095	0.648	0.63	FALSE	FALSE	FALSE	0.0078	0.22	TRUE	0.002	4.2e-09	TRUE	TRUE	7.70964e-05	43.4814
rs34743120	2	182425330	A	G	A	G	-0.046	0.036	0.019	0.018	FALSE	FALSE	FALSE	0.029	0.22	TRUE	0.008	1.2e-09	TRUE	TRUE	7.88802e-05	44.4876
rs2895	7	2568770	C	T	C	T	0.023	-0.016	0.099	0.09	FALSE	FALSE	FALSE	0.013	0.22	TRUE	0.004	1.2e-10	TRUE	TRUE	9.43725e-05	53.2259
rs62505144	8	30355038	T	G	T	G	-0.019	-0.011	0.23	0.23	FALSE	FALSE	FALSE	0.0088	0.23	TRUE	0.002	8.7e-15	TRUE	TRUE	0.000127866	72.1186
rs7212018	17	56411460	A	G	A	G	0.025	-0.013	0.131	0.13	FALSE	FALSE	FALSE	0.011	0.23	TRUE	0.003	4e-16	TRUE	TRUE	0.000142299	80.2599
rs13344267	19	45137012	C	A	C	A	0.016	-0.011	0.2	0.2	FALSE	FALSE	FALSE	0.0093	0.24	TRUE	0.003	1.8e-09	TRUE	TRUE	8.192e-05	46.2021
rs13026184	2	64930786	G	C	G	C	0.017	-0.01	0.243	0.24	FALSE	TRUE	FALSE	0.0087	0.24	TRUE	0.002	1.4e-12	TRUE	TRUE	0.000106324	59.967
rs72726037	15	42263979	A	G	A	G	-0.056	0.014	0.111	0.11	FALSE	FALSE	FALSE	0.012	0.24	TRUE	0.003	5.4e-62	TRUE	TRUE	0.000618915	349.249
rs2228467	3	42906116	C	T	C	T	0.163	-0.018	0.061	0.07	FALSE	FALSE	FALSE	0.015	0.24	TRUE	0.004	1e-200	TRUE	TRUE	0.00304369	1721.71
rs2562756	15	80226326	G	A	G	A	-0.026	0.009	0.329	0.33	FALSE	FALSE	FALSE	0.0079	0.25	TRUE	0.002	2.9e-32	TRUE	TRUE	0.000298466	168.368
rs178405	7	73513045	T	G	T	G	-0.016	0.01	0.786	0.79	FALSE	FALSE	FALSE	0.0091	0.26	TRUE	0.003	2.8e-10	TRUE	TRUE	8.61204e-05	48.5713
rs12980774	19	3410135	C	T	C	T	-0.017	0.01	0.222	0.22	FALSE	FALSE	FALSE	0.009	0.26	TRUE	0.003	4.9e-11	TRUE	TRUE	9.98298e-05	56.3041
rs2572207	15	66070693	T	C	T	C	-0.025	0.0098	0.24	0.24	FALSE	FALSE	FALSE	0.0087	0.26	TRUE	0.002	4e-24	TRUE	TRUE	0.000228	128.609
rs224101	10	64543777	A	T	A	T	0.022	-0.0085	0.605	0.6	FALSE	TRUE	FALSE	0.0076	0.26	TRUE	0.002	1.4e-24	TRUE	TRUE	0.000231328	130.486
rs2018104	1	205309382	G	A	G	A	0.013	-0.0091	0.299	0.3	FALSE	FALSE	FALSE	0.0082	0.27	TRUE	0.002	4.2e-09	TRUE	TRUE	7.08445e-05	39.9551
rs73120022	12	57613780	A	G	A	G	-0.014	-0.0095	0.248	0.25	FALSE	FALSE	FALSE	0.0086	0.27	TRUE	0.002	3.2e-09	TRUE	TRUE	7.31064e-05	41.2309
rs11211176	1	46223086	A	G	A	G	-0.016	0.0083	0.532	0.53	FALSE	FALSE	FALSE	0.0075	0.27	TRUE	0.002	1.8e-14	TRUE	TRUE	0.000127476	71.8983
rs34005843	2	148548683	G	C	G	C	0.02	-0.009	0.294	0.3	FALSE	TRUE	FALSE	0.0081	0.27	TRUE	0.002	8.9e-18	TRUE	TRUE	0.000166051	93.6591
rs3795503	1	180905694	T	C	T	C	-0.019	-0.0088	0.315	0.32	FALSE	FALSE	FALSE	0.008	0.27	TRUE	0.002	4.2e-18	TRUE	TRUE	0.00015579	87.8703
rs739239	22	50050468	A	G	A	G	0.018	0.0083	0.613	0.61	FALSE	FALSE	FALSE	0.0077	0.28	TRUE	0.002	1.4e-17	TRUE	TRUE	0.000153726	86.706
rs1077965	15	80065337	G	A	G	A	0.017	0.0079	0.425	0.43	FALSE	FALSE	FALSE	0.0075	0.29	TRUE	0.002	1.3e-15	TRUE	TRUE	0.000141249	79.6676
rs6543084	2	102294664	C	T	C	T	0.013	-0.0079	0.579	0.57	FALSE	FALSE	FALSE	0.0077	0.3	TRUE	0.002	2.4e-09	TRUE	TRUE	8.23905e-05	46.4675
rs238135	18	3448979	C	T	C	T	-0.015	0.0087	0.29	0.3	FALSE	FALSE	FALSE	0.0084	0.3	TRUE	0.002	1.5e-10	TRUE	TRUE	9.2655e-05	52.2571
rs71552657	7	143082534	A	G	A	G	0.021	-0.0097	0.211	0.21	FALSE	FALSE	FALSE	0.0093	0.3	TRUE	0.003	2.5e-16	TRUE	TRUE	0.000146834	82.8186
rs62057793	17	25856325	A	G	A	G	-0.021	0.012	0.111	0.11	FALSE	FALSE	FALSE	0.012	0.31	TRUE	0.003	7.8e-10	TRUE	TRUE	8.70349e-05	49.0871
rs74735005	5	57202727	C	T	C	T	-0.016	-0.0094	0.207	0.21	FALSE	FALSE	FALSE	0.0093	0.31	TRUE	0.003	4.9e-10	TRUE	TRUE	8.40453e-05	47.4008
rs6988319	8	6915673	G	C	G	C	0.015	-0.0081	0.608	0.6	FALSE	TRUE	FALSE	0.008	0.31	TRUE	0.002	1e-11	TRUE	TRUE	0.000107251	60.4902
rs3824527	9	130702642	T	C	T	C	0.025	0.013	0.099	0.097	FALSE	FALSE	FALSE	0.013	0.31	TRUE	0.003	7.6e-13	TRUE	TRUE	0.000111499	62.8861
rs1902801	5	110982340	A	G	A	G	-0.017	0.0085	0.28	0.27	FALSE	FALSE	FALSE	0.0084	0.31	TRUE	0.002	7.4e-14	TRUE	TRUE	0.000116525	65.7211
rs6696074	1	225962690	T	C	T	C	0.018	0.0077	0.565	0.56	FALSE	FALSE	FALSE	0.0076	0.31	TRUE	0.002	2.4e-16	TRUE	TRUE	0.000159262	89.8293
rs62054807	17	43915497	T	C	T	C	0.022	0.0084	0.293	0.28	FALSE	FALSE	FALSE	0.0083	0.31	TRUE	0.002	6.1e-22	TRUE	TRUE	0.000200522	113.106
rs113862443	4	157725371	G	C	G	C	-0.025	-0.013	0.083	0.09	FALSE	TRUE	FALSE	0.013	0.32	TRUE	0.004	4.5e-11	TRUE	TRUE	9.51388e-05	53.658
rs1400745	14	35355300	G	A	G	A	0.019	0.0074	0.528	0.53	FALSE	FALSE	FALSE	0.0075	0.32	TRUE	0.002	1.1e-18	TRUE	TRUE	0.000179934	101.491
rs4626924	1	234909298	T	C	T	C	-0.021	0.0075	0.551	0.55	FALSE	FALSE	FALSE	0.0076	0.32	TRUE	0.002	9.5e-23	TRUE	TRUE	0.000218206	123.083
rs620405	1	10554794	C	T	C	T	0.015	0.0079	0.684	0.69	FALSE	FALSE	FALSE	0.0081	0.33	TRUE	0.002	1.6e-11	TRUE	TRUE	9.72648e-05	54.8572
rs61890767	11	100645477	C	A	C	A	0.017	0.0082	0.262	0.26	FALSE	FALSE	FALSE	0.0085	0.33	TRUE	0.002	9e-13	TRUE	TRUE	0.00011176	63.0333
rs11170652	12	54099076	A	G	A	G	-0.019	0.0092	0.194	0.2	FALSE	FALSE	FALSE	0.0094	0.33	TRUE	0.003	2.3e-13	TRUE	TRUE	0.000112895	63.6735
rs17656204	5	149501803	T	C	T	C	-0.056	-0.0078	0.323	0.32	FALSE	FALSE	FALSE	0.008	0.33	TRUE	0.002	3.8e-135	TRUE	TRUE	0.0013715	774.514
rs13002735	2	232268884	C	A	C	A	-0.015	-0.0082	0.238	0.25	FALSE	FALSE	FALSE	0.0086	0.34	TRUE	0.002	2.5e-09	TRUE	TRUE	8.16102e-05	46.0273
rs11190141	10	101292390	T	C	T	C	-0.044	0.0074	0.372	0.38	FALSE	FALSE	FALSE	0.0077	0.34	TRUE	0.002	2.7e-91	TRUE	TRUE	0.000904561	510.584
rs11666987	19	55698477	T	G	T	G	0.018	-0.0094	0.161	0.17	FALSE	FALSE	FALSE	0.01	0.35	TRUE	0.003	8.2e-10	TRUE	TRUE	8.75312e-05	49.367
rs60699901	13	92009193	C	T	C	T	0.024	-0.011	0.117	0.12	FALSE	FALSE	FALSE	0.011	0.35	TRUE	0.003	7.4e-13	TRUE	TRUE	0.000119014	67.1254
rs17078436	8	6827165	C	T	C	T	0.076	0.029	0.016	0.02	FALSE	FALSE	FALSE	0.031	0.35	TRUE	0.008	2.5e-19	TRUE	TRUE	0.000181875	102.586
rs723585	4	55503194	G	A	G	A	-0.016	0.0069	0.486	0.48	FALSE	FALSE	FALSE	0.0075	0.36	TRUE	0.002	5.9e-15	TRUE	TRUE	0.0001279	72.1375
rs7314538	12	110050110	G	A	G	A	0.017	-0.0068	0.441	0.44	FALSE	FALSE	FALSE	0.0075	0.36	TRUE	0.002	3.9e-15	TRUE	TRUE	0.000142488	80.3667
rs3803478	15	99090692	A	C	A	C	0.021	0.0086	0.198	0.21	FALSE	FALSE	FALSE	0.0093	0.36	TRUE	0.003	3.1e-15	TRUE	TRUE	0.000140058	78.996
rs2059427	2	12893977	T	C	T	C	0.021	0.0071	0.372	0.38	FALSE	FALSE	FALSE	0.0077	0.36	TRUE	0.002	6.4e-22	TRUE	TRUE	0.000206049	116.224
rs6440013	3	141304571	G	A	G	A	-0.024	-0.0069	0.401	0.4	FALSE	FALSE	FALSE	0.0076	0.36	TRUE	0.002	5.4e-30	TRUE	TRUE	0.000276709	156.092
rs56007794	6	41990827	T	A	T	A	0.042	-0.0079	0.243	0.25	FALSE	TRUE	FALSE	0.0086	0.36	TRUE	0.002	4.8e-67	TRUE	TRUE	0.000648979	366.226
rs147780246	12	101884399	T	G	T	G	0.045	-0.025	0.019	0.018	FALSE	FALSE	FALSE	0.028	0.37	TRUE	0.008	4.5e-09	TRUE	TRUE	7.54879e-05	42.5742
rs575107	9	113583908	A	G	A	G	-0.034	0.013	0.07	0.071	FALSE	FALSE	FALSE	0.015	0.37	TRUE	0.004	5.7e-17	TRUE	TRUE	0.000150511	84.8927
rs2817441	6	156938699	T	C	T	C	-0.021	0.0075	0.28	0.28	FALSE	FALSE	FALSE	0.0084	0.37	TRUE	0.002	6.7e-19	TRUE	TRUE	0.000177811	100.293
rs707794	6	10519890	A	C	A	C	-0.031	-0.0067	0.53	0.53	FALSE	FALSE	FALSE	0.0075	0.37	TRUE	0.002	5.4e-48	TRUE	TRUE	0.00047877	270.129
rs4944832	11	72949172	A	G	A	G	-0.016	0.0067	0.414	0.41	FALSE	FALSE	FALSE	0.0076	0.38	TRUE	0.002	2.7e-14	TRUE	TRUE	0.000124213	70.058
rs77046911	1	41330726	T	C	T	C	0.029	0.011	0.112	0.11	FALSE	FALSE	FALSE	0.012	0.38	TRUE	0.003	1.5e-18	TRUE	TRUE	0.000167285	94.3552
rs145447411	2	182846767	C	T	C	T	0.043	0.022	0.024	0.02	FALSE	FALSE	FALSE	0.026	0.39	TRUE	0.007	6.7e-10	TRUE	TRUE	8.6622e-05	48.8542
rs75814517	7	17145526	A	G	A	G	-0.033	0.014	0.056	0.059	FALSE	FALSE	FALSE	0.016	0.39	TRUE	0.005	8.4e-13	TRUE	TRUE	0.000115138	64.9387
rs141459612	1	28215835	T	A	T	A	0.077	0.032	0.011	0.01	FALSE	TRUE	FALSE	0.037	0.39	TRUE	0.01	4.1e-14	TRUE	TRUE	0.000129003	72.76
rs1700159	12	52305786	T	C	T	C	0.019	0.0078	0.772	0.77	FALSE	FALSE	FALSE	0.009	0.39	TRUE	0.002	7.6e-15	TRUE	TRUE	0.000127084	71.6771
rs1933295	1	62107021	G	A	G	A	-0.024	0.0076	0.776	0.77	FALSE	FALSE	FALSE	0.0089	0.39	TRUE	0.003	1.1e-21	TRUE	TRUE	0.000200245	112.95
rs80200046	1	43423932	A	G	A	G	-0.027	-0.0083	0.172	0.18	FALSE	FALSE	FALSE	0.0097	0.39	TRUE	0.003	1.2e-22	TRUE	TRUE	0.000207643	117.123
rs34164109	6	135421176	T	C	T	C	-0.038	0.0073	0.261	0.27	FALSE	FALSE	FALSE	0.0085	0.39	TRUE	0.002	4.6e-58	TRUE	TRUE	0.000557035	314.311
rs1892548	13	41002641	C	T	C	T	-0.064	-0.0068	0.657	0.66	FALSE	FALSE	FALSE	0.0079	0.39	TRUE	0.002	3.1e-182	TRUE	TRUE	0.00184608	1043.01
rs7110984	11	118442234	A	G	A	G	0.034	-0.015	0.047	0.049	FALSE	FALSE	FALSE	0.018	0.4	TRUE	0.005	4.4e-12	TRUE	TRUE	0.000103557	58.4063
rs4843885	16	86033186	G	T	G	T	-0.023	-0.0082	0.183	0.18	FALSE	FALSE	FALSE	0.0098	0.4	TRUE	0.003	7.4e-17	TRUE	TRUE	0.000158183	89.2203
rs149007767	7	50370254	T	C	T	C	-0.075	-0.0089	0.162	0.16	FALSE	FALSE	FALSE	0.011	0.4	TRUE	0.003	4.1e-142	TRUE	TRUE	0.00152725	862.604
rs10931936	2	202143928	C	T	C	T	0.014	0.0069	0.732	0.72	FALSE	FALSE	FALSE	0.0083	0.41	TRUE	0.002	3.2e-09	TRUE	TRUE	7.6901e-05	43.3712
rs4980325	11	234451	T	G	T	G	0.014	0.006	0.543	0.54	FALSE	FALSE	FALSE	0.0075	0.42	TRUE	0.002	6.2e-11	TRUE	TRUE	9.72752e-05	54.8631
rs4335411	1	249191706	A	G	A	G	-0.019	-0.0084	0.762	0.76	FALSE	FALSE	FALSE	0.01	0.42	TRUE	0.003	2.1e-13	TRUE	TRUE	0.000130939	73.852
rs6091164	20	49073733	T	G	T	G	-0.036	-0.013	0.063	0.063	FALSE	FALSE	FALSE	0.015	0.42	TRUE	0.004	1.8e-16	TRUE	TRUE	0.000153008	86.3013
rs34825969	21	39846142	A	G	A	G	-0.026	0.0089	0.135	0.13	FALSE	FALSE	FALSE	0.011	0.42	TRUE	0.003	5.4e-17	TRUE	TRUE	0.00015788	89.0494
rs3026940	1	159130696	T	A	T	A	-0.099	0.037	0.008	0.01	FALSE	TRUE	FALSE	0.047	0.43	TRUE	0.013	4.2e-14	TRUE	TRUE	0.000155561	87.7416
rs3091374	22	39480245	T	C	T	C	0.016	0.0059	0.558	0.55	FALSE	FALSE	FALSE	0.0075	0.43	TRUE	0.002	5.8e-15	TRUE	TRUE	0.000126278	71.2225
rs880749	17	28059970	C	T	C	T	-0.034	0.0059	0.527	0.52	FALSE	FALSE	FALSE	0.0074	0.43	TRUE	0.002	8.4e-59	TRUE	TRUE	0.000576315	325.197
rs509596	6	122799541	A	G	A	G	0.018	0.0058	0.554	0.55	FALSE	FALSE	FALSE	0.0075	0.44	TRUE	0.002	7.6e-18	TRUE	TRUE	0.00016011	90.3078
rs4350814	20	48969177	A	G	A	G	-0.047	-0.0077	0.176	0.17	FALSE	FALSE	FALSE	0.01	0.44	TRUE	0.003	9e-65	TRUE	TRUE	0.000640716	361.56
rs62107586	19	6468331	C	T	C	T	-0.014	-0.0058	0.448	0.43	FALSE	FALSE	FALSE	0.0077	0.45	TRUE	0.002	6.3e-12	TRUE	TRUE	9.694e-05	54.674
rs1052484	14	25281444	C	G	C	G	0.015	-0.0067	0.217	0.21	FALSE	TRUE	FALSE	0.0091	0.46	TRUE	0.003	1.8e-09	TRUE	TRUE	7.646e-05	43.1224
rs3782004	11	114070250	C	T	C	T	-0.017	-0.007	0.188	0.19	FALSE	FALSE	FALSE	0.0095	0.46	TRUE	0.003	5.9e-10	TRUE	TRUE	8.82352e-05	49.7641
rs4441044	11	69500363	A	G	A	G	-0.019	-0.0059	0.645	0.65	FALSE	FALSE	FALSE	0.0079	0.46	TRUE	0.002	2.3e-17	TRUE	TRUE	0.00016532	93.2466
rs2019180	22	17712142	A	G	A	G	-0.035	0.0099	0.092	0.094	FALSE	FALSE	FALSE	0.013	0.46	TRUE	0.004	2.7e-20	TRUE	TRUE	0.000204663	115.442
rs45577137	8	48651633	G	A	G	A	-0.068	0.016	0.045	0.05	FALSE	FALSE	FALSE	0.022	0.46	TRUE	0.005	3e-36	TRUE	TRUE	0.000397433	224.219
rs35979828	12	54685880	T	C	T	C	-0.044	0.011	0.07	0.07	FALSE	FALSE	FALSE	0.015	0.47	TRUE	0.004	4.3e-27	TRUE	TRUE	0.000252067	142.188
rs17758695	18	60920854	T	C	T	C	-0.113	-0.017	0.029	0.031	FALSE	FALSE	FALSE	0.024	0.47	TRUE	0.006	6e-74	TRUE	TRUE	0.000719125	405.838
rs344812	19	45791838	C	A	C	A	-0.051	0.0058	0.306	0.31	FALSE	FALSE	FALSE	0.0081	0.47	TRUE	0.002	9e-111	TRUE	TRUE	0.00110472	623.688
rs2282679	4	72608383	G	T	G	T	-0.014	0.0058	0.291	0.28	FALSE	FALSE	FALSE	0.0083	0.48	TRUE	0.002	3.7e-09	TRUE	TRUE	8.0877e-05	45.6138
rs113670117	14	36099366	T	C	T	C	-0.024	0.0096	0.088	0.085	FALSE	FALSE	FALSE	0.014	0.49	TRUE	0.004	1.2e-10	TRUE	TRUE	9.24549e-05	52.1442
rs7487314	12	88836215	T	G	T	G	-0.015	0.0055	0.701	0.7	FALSE	FALSE	FALSE	0.0082	0.5	TRUE	0.002	5.8e-11	TRUE	TRUE	9.43196e-05	53.196
rs11644125	16	57058974	T	C	T	C	-0.02	-0.0051	0.6	0.6	FALSE	FALSE	FALSE	0.0076	0.5	TRUE	0.002	8.7e-21	TRUE	TRUE	0.000192	108.298
rs9625746	22	29637658	C	G	C	G	-0.021	0.0051	0.416	0.41	FALSE	TRUE	FALSE	0.0076	0.5	TRUE	0.002	2.5e-23	TRUE	TRUE	0.000214277	120.866
rs165944	5	88110363	T	C	T	C	-0.016	-0.0057	0.765	0.76	FALSE	FALSE	FALSE	0.0087	0.51	TRUE	0.002	1.4e-10	TRUE	TRUE	9.20448e-05	51.9129
rs58814158	13	110820255	G	T	G	T	-0.024	0.007	0.156	0.15	FALSE	FALSE	FALSE	0.011	0.51	TRUE	0.003	1.4e-16	TRUE	TRUE	0.000151677	85.5503
rs62501136	8	23089429	A	G	A	G	0.021	0.006	0.222	0.22	FALSE	FALSE	FALSE	0.0091	0.51	TRUE	0.003	8e-17	TRUE	TRUE	0.000152336	85.9218
rs12138486	1	93865391	T	C	T	C	0.018	-0.0059	0.781	0.79	FALSE	FALSE	FALSE	0.0091	0.52	TRUE	0.003	4.4e-13	TRUE	TRUE	0.000110833	62.5107
rs3027012	1	159174123	T	C	T	C	0.028	-0.0062	0.182	0.18	FALSE	FALSE	FALSE	0.0097	0.52	TRUE	0.003	1e-24	TRUE	TRUE	0.000233438	131.676
rs35351292	1	31208042	T	C	T	C	0.015	-0.0053	0.267	0.27	FALSE	FALSE	FALSE	0.0084	0.53	TRUE	0.002	6.7e-11	TRUE	TRUE	8.80699e-05	49.6709
rs915125	6	82463376	T	C	T	C	0.042	0.0052	0.279	0.29	FALSE	FALSE	FALSE	0.0082	0.53	TRUE	0.002	3.2e-74	TRUE	TRUE	0.000709689	400.509
rs3735759	8	27203039	T	C	T	C	-0.019	-0.0067	0.867	0.86	FALSE	FALSE	FALSE	0.011	0.54	TRUE	0.003	5.5e-10	TRUE	TRUE	8.32545e-05	46.9548
rs41313381	1	79411968	A	C	A	C	0.042	0.013	0.031	0.029	FALSE	FALSE	FALSE	0.022	0.55	TRUE	0.006	1.6e-12	TRUE	TRUE	0.000105978	59.7718
rs4905043	14	93550009	A	G	A	G	0.018	0.0046	0.399	0.4	FALSE	FALSE	FALSE	0.0077	0.55	TRUE	0.002	7.1e-17	TRUE	TRUE	0.00015539	87.6447
rs2711981	4	39039258	T	C	T	C	-0.023	0.0047	0.663	0.66	FALSE	FALSE	FALSE	0.0078	0.55	TRUE	0.002	1.4e-25	TRUE	TRUE	0.00023639	133.342
rs75475627	2	54787592	G	C	G	C	0.024	0.0086	0.076	0.07	FALSE	TRUE	FALSE	0.015	0.56	TRUE	0.004	2.5e-09	TRUE	TRUE	8.0898e-05	45.6257
rs138632530	22	17676901	T	C	T	C	0.025	-0.0076	0.108	0.11	FALSE	FALSE	FALSE	0.013	0.56	TRUE	0.004	1.9e-12	TRUE	TRUE	0.00012042	67.9183
rs3012415	6	170489464	T	C	T	C	0.021	-0.0057	0.822	0.83	FALSE	FALSE	FALSE	0.0099	0.56	TRUE	0.003	4e-15	TRUE	TRUE	0.000129051	72.7868
rs7919913	10	5926216	A	G	A	G	0.02	0.0046	0.346	0.35	FALSE	FALSE	FALSE	0.0078	0.56	TRUE	0.002	6.9e-19	TRUE	TRUE	0.000181027	102.108
rs1016680	17	35874385	C	A	C	A	-0.027	-0.0045	0.635	0.64	FALSE	FALSE	FALSE	0.0078	0.56	TRUE	0.002	2.8e-34	TRUE	TRUE	0.000337928	190.637
rs6796	7	6502367	C	T	C	T	0.047	0.0049	0.278	0.27	FALSE	FALSE	FALSE	0.0085	0.56	TRUE	0.002	2.1e-90	TRUE	TRUE	0.000886763	500.529
rs72759267	9	126971204	T	C	T	C	0.024	-0.006	0.157	0.17	FALSE	FALSE	FALSE	0.011	0.57	TRUE	0.003	5.1e-16	TRUE	TRUE	0.000152468	85.9967
rs7572278	2	8563029	A	T	A	T	0.022	0.0055	0.203	0.2	FALSE	TRUE	FALSE	0.0097	0.57	TRUE	0.003	1.1e-17	TRUE	TRUE	0.000156614	88.3352
rs4840638	8	6698248	G	T	G	T	-0.024	0.0043	0.536	0.53	FALSE	FALSE	FALSE	0.0075	0.57	TRUE	0.002	9.6e-30	TRUE	TRUE	0.000286507	161.62
rs628977	20	3649721	C	T	C	T	-0.014	-0.0043	0.629	0.63	FALSE	FALSE	FALSE	0.0078	0.58	TRUE	0.002	4e-10	TRUE	TRUE	9.14767e-05	51.5925
rs649729	2	31464385	A	T	A	T	0.019	0.0045	0.697	0.7	FALSE	TRUE	FALSE	0.0081	0.58	TRUE	0.002	1e-16	TRUE	TRUE	0.00015248	86.0032
rs72790861	10	44880207	G	C	G	C	-0.021	0.0045	0.308	0.31	FALSE	TRUE	FALSE	0.0081	0.58	TRUE	0.002	1.1e-20	TRUE	TRUE	0.000187986	106.033
rs7364556	1	185401229	C	T	C	T	0.026	-0.0043	0.679	0.68	FALSE	FALSE	FALSE	0.008	0.59	TRUE	0.002	1.5e-30	TRUE	TRUE	0.000294681	166.232
rs41552812	6	32632689	T	C	T	C	-0.076	0.011	0.07	0.071	FALSE	FALSE	FALSE	0.021	0.59	TRUE	0.005	3.2e-46	TRUE	TRUE	0.000752035	424.425
rs34097845	17	56358429	T	C	T	C	-0.114	-0.009	0.057	0.061	FALSE	FALSE	FALSE	0.017	0.59	TRUE	0.005	4.3e-133	TRUE	TRUE	0.0013971	788.986
rs9514999	13	109827299	T	C	T	C	0.013	0.0041	0.444	0.44	FALSE	FALSE	FALSE	0.0078	0.6	TRUE	0.002	7.2e-10	TRUE	TRUE	8.344e-05	47.0594
rs4239552	19	7848679	T	C	T	C	-0.021	-0.0048	0.219	0.22	FALSE	FALSE	FALSE	0.0091	0.6	TRUE	0.003	5.4e-17	TRUE	TRUE	0.000150856	85.0874
rs74400777	11	128634760	T	C	T	C	-0.019	-0.0056	0.156	0.16	FALSE	FALSE	FALSE	0.011	0.61	TRUE	0.003	2e-09	TRUE	TRUE	9.50614e-05	53.6144
rs9787298	1	204276040	C	A	C	A	-0.016	0.0047	0.211	0.21	FALSE	FALSE	FALSE	0.0093	0.61	TRUE	0.003	4.5e-10	TRUE	TRUE	8.52372e-05	48.0731
rs475616	10	30496905	G	A	G	A	0.015	-0.004	0.656	0.66	FALSE	FALSE	FALSE	0.0079	0.61	TRUE	0.002	5.1e-12	TRUE	TRUE	0.000101549	57.2737
rs9637714	4	57731446	C	T	C	T	-0.016	-0.0042	0.289	0.29	FALSE	FALSE	FALSE	0.0082	0.61	TRUE	0.002	3.6e-12	TRUE	TRUE	0.000105205	59.3361
rs632497	6	53443926	G	A	G	A	-0.02	0.0049	0.198	0.19	FALSE	FALSE	FALSE	0.0095	0.61	TRUE	0.003	1.7e-14	TRUE	TRUE	0.000127037	71.6507
rs4240895	1	9713386	T	C	T	C	-0.023	-0.0039	0.388	0.4	FALSE	FALSE	FALSE	0.0076	0.61	TRUE	0.002	2.8e-27	TRUE	TRUE	0.000251228	141.714
rs115202835	6	45533239	A	G	A	G	0.028	-0.0075	0.068	0.068	FALSE	FALSE	FALSE	0.015	0.62	TRUE	0.004	1e-11	TRUE	TRUE	9.93736e-05	56.0467
rs7120300	11	8823493	T	C	T	C	-0.016	-0.0042	0.737	0.73	FALSE	FALSE	FALSE	0.0084	0.62	TRUE	0.002	4.7e-12	TRUE	TRUE	9.92415e-05	55.9722
rs3806232	1	153364130	C	T	C	T	0.029	-0.0058	0.118	0.11	FALSE	FALSE	FALSE	0.012	0.62	TRUE	0.003	8.3e-20	TRUE	TRUE	0.000175056	98.739
rs9532580	13	41244260	C	T	C	T	-0.03	0.0042	0.264	0.26	FALSE	FALSE	FALSE	0.0085	0.62	TRUE	0.002	1.4e-37	TRUE	TRUE	0.000349747	197.307
rs5748937	22	17675324	T	C	T	C	-0.069	-0.0092	0.054	0.053	FALSE	FALSE	FALSE	0.018	0.62	TRUE	0.005	2.1e-44	TRUE	TRUE	0.000486422	274.448
rs413141	19	6675989	G	A	G	A	0.045	0.0054	0.863	0.85	FALSE	FALSE	FALSE	0.011	0.62	TRUE	0.003	3.8e-48	TRUE	TRUE	0.000478836	270.166
rs16831133	3	159923576	C	T	C	T	-0.014	0.0037	0.398	0.4	FALSE	FALSE	FALSE	0.0077	0.63	TRUE	0.002	4.3e-11	TRUE	TRUE	9.39216e-05	52.9715
rs62510269	8	79012343	G	A	G	A	-0.025	-0.0051	0.147	0.14	FALSE	FALSE	FALSE	0.011	0.63	TRUE	0.003	2e-17	TRUE	TRUE	0.000156739	88.4057
rs62007660	14	103843344	A	G	A	G	0.064	-0.0041	0.737	0.73	FALSE	FALSE	FALSE	0.0084	0.63	TRUE	0.002	3.9e-159	TRUE	TRUE	0.00158786	896.89
rs73058593	3	39281374	C	G	C	G	0.037	-0.0042	0.217	0.22	FALSE	TRUE	FALSE	0.0091	0.64	TRUE	0.003	2.2e-49	TRUE	TRUE	0.000465216	262.478
rs150449635	2	111752151	C	T	C	T	0.149	-0.013	0.022	0.02	FALSE	FALSE	FALSE	0.028	0.64	TRUE	0.007	1.1e-90	TRUE	TRUE	0.000955353	539.281
rs10849448	12	6493351	G	A	G	A	-0.054	-0.0042	0.753	0.75	FALSE	FALSE	FALSE	0.009	0.64	TRUE	0.002	5.5e-106	TRUE	TRUE	0.0010847	612.374
rs13296236	9	113877078	G	T	G	T	-0.071	0.0037	0.362	0.36	FALSE	FALSE	FALSE	0.0078	0.64	TRUE	0.002	1e-200	TRUE	TRUE	0.0023285	1316.21
rs964751	5	17399882	T	C	T	C	-0.013	-0.0035	0.531	0.52	FALSE	FALSE	FALSE	0.0076	0.65	TRUE	0.002	1e-09	TRUE	TRUE	8.41752e-05	47.4741
rs2790180	10	60036246	G	T	G	T	-0.021	0.0054	0.112	0.11	FALSE	FALSE	FALSE	0.012	0.65	TRUE	0.003	2.6e-10	TRUE	TRUE	8.77202e-05	49.4736
rs35675346	16	30936081	A	G	A	G	-0.019	-0.0039	0.24	0.24	FALSE	FALSE	FALSE	0.0087	0.65	TRUE	0.002	5.3e-15	TRUE	TRUE	0.000131693	74.2771
rs907612	11	1874221	T	C	T	C	-0.035	-0.0035	0.38	0.38	FALSE	FALSE	FALSE	0.0078	0.65	TRUE	0.002	4.3e-57	TRUE	TRUE	0.00057722	325.708
rs333613	8	56785685	T	C	T	C	-0.018	-0.0033	0.611	0.61	FALSE	FALSE	FALSE	0.0076	0.66	TRUE	0.002	2e-17	TRUE	TRUE	0.000154016	86.8698
rs73217470	13	72513420	G	A	G	A	0.064	-0.0081	0.047	0.05	FALSE	FALSE	FALSE	0.018	0.66	TRUE	0.005	5.1e-38	TRUE	TRUE	0.000366928	207.003
rs138028125	13	28712689	G	C	G	C	0.139	-0.011	0.035	0.03	FALSE	TRUE	FALSE	0.024	0.66	TRUE	0.006	9.9e-122	TRUE	TRUE	0.00130513	736.984
rs2873040	19	3172494	T	C	T	C	-0.05	0.012	0.022	0.021	FALSE	FALSE	FALSE	0.029	0.67	TRUE	0.007	5.4e-12	TRUE	TRUE	0.00010758	60.6756
rs72675573	1	56636881	T	C	T	C	0.017	0.0032	0.367	0.36	FALSE	FALSE	FALSE	0.0077	0.68	TRUE	0.002	2e-14	TRUE	TRUE	0.000134276	75.7342
rs1885523	11	33903814	T	C	T	C	0.014	-0.003	0.507	0.51	FALSE	FALSE	FALSE	0.0075	0.69	TRUE	0.002	1.3e-10	TRUE	TRUE	9.79808e-05	55.2611
rs2393573	10	61657500	C	G	C	G	0.016	-0.0031	0.327	0.33	FALSE	TRUE	FALSE	0.0079	0.69	TRUE	0.002	2.6e-12	TRUE	TRUE	0.000112676	63.5503
rs10758481	9	38195756	C	T	C	T	-0.015	-0.003	0.504	0.5	FALSE	FALSE	FALSE	0.0075	0.69	TRUE	0.002	3.2e-13	TRUE	TRUE	0.000112493	63.4468
rs35720801	22	24639878	A	G	A	G	-0.029	0.0033	0.275	0.28	FALSE	FALSE	FALSE	0.0084	0.69	TRUE	0.002	1e-33	TRUE	TRUE	0.000335349	189.181
rs9390460	6	147694334	C	T	C	T	0.013	-0.0029	0.54	0.53	FALSE	FALSE	FALSE	0.0075	0.7	TRUE	0.002	1.6e-09	TRUE	TRUE	8.39592e-05	47.3523
rs72673751	8	106578940	C	T	C	T	-0.017	0.0038	0.19	0.18	FALSE	FALSE	FALSE	0.0098	0.7	TRUE	0.003	3.4e-10	TRUE	TRUE	8.89542e-05	50.1697
rs11669500	19	52144572	C	T	C	T	-0.019	0.0032	0.383	0.38	FALSE	FALSE	FALSE	0.0085	0.71	TRUE	0.002	1.3e-16	TRUE	TRUE	0.000170617	96.2346
rs7919533	10	73525525	C	T	C	T	0.02	0.0028	0.486	0.49	FALSE	FALSE	FALSE	0.0075	0.71	TRUE	0.002	2.8e-22	TRUE	TRUE	0.000199843	112.723
rs9330536	17	81083854	C	T	C	T	0.064	-0.0035	0.487	0.49	FALSE	FALSE	FALSE	0.0095	0.71	TRUE	0.002	1.9e-172	TRUE	TRUE	0.00204662	1156.54
rs10460712	21	36292228	C	A	C	A	-0.024	-0.0043	0.898	0.89	FALSE	FALSE	FALSE	0.012	0.72	TRUE	0.003	5.3e-12	TRUE	TRUE	0.000105519	59.5129
rs10406080	19	18402142	G	C	G	C	0.029	-0.0028	0.616	0.62	FALSE	TRUE	FALSE	0.0077	0.72	TRUE	0.002	7.9e-42	TRUE	TRUE	0.000397867	224.464
rs8111664	19	44295092	A	G	A	G	-0.041	0.0026	0.424	0.41	FALSE	FALSE	FALSE	0.0076	0.73	TRUE	0.002	2.9e-82	TRUE	TRUE	0.000821081	463.424
rs428578	16	85917944	G	A	G	A	-0.071	-0.0027	0.348	0.34	FALSE	FALSE	FALSE	0.0079	0.73	TRUE	0.002	1e-200	TRUE	TRUE	0.00228757	1293.02
rs13094390	3	71817778	G	A	G	A	-0.021	-0.0039	0.116	0.12	FALSE	FALSE	FALSE	0.012	0.74	TRUE	0.003	6.9e-11	TRUE	TRUE	9.04438e-05	51.0099
rs34746889	16	67221444	C	G	C	G	-0.055	-0.011	0.018	0.017	FALSE	TRUE	FALSE	0.032	0.74	TRUE	0.008	6e-12	TRUE	TRUE	0.00010694	60.3145
rs4385425	7	50307334	G	A	G	A	-0.062	0.0027	0.323	0.32	FALSE	FALSE	FALSE	0.008	0.74	TRUE	0.002	6.9e-168	TRUE	TRUE	0.00168114	949.667
rs7918233	10	3919071	A	G	A	G	0.013	-0.0024	0.489	0.49	FALSE	FALSE	FALSE	0.0075	0.75	TRUE	0.002	1.4e-10	TRUE	TRUE	8.44591e-05	47.6342
rs4470337	2	228293381	G	A	G	A	-0.013	0.0023	0.598	0.59	FALSE	FALSE	FALSE	0.0076	0.76	TRUE	0.002	1.9e-09	TRUE	TRUE	8.12538e-05	45.8263
rs191524	1	91584916	G	A	G	A	-0.014	-0.0024	0.658	0.66	FALSE	FALSE	FALSE	0.0079	0.76	TRUE	0.002	5.6e-11	TRUE	TRUE	8.82141e-05	49.7522
rs4374330	2	182058432	T	C	T	C	-0.032	-0.0026	0.747	0.75	FALSE	FALSE	FALSE	0.0086	0.76	TRUE	0.002	1.1e-41	TRUE	TRUE	0.000387054	218.361
rs2304336	2	225750861	T	C	T	C	-0.042	-0.0031	0.157	0.15	FALSE	FALSE	FALSE	0.01	0.76	TRUE	0.003	4e-49	TRUE	TRUE	0.000466934	263.448
rs35902866	1	169544387	T	C	T	C	-0.018	-0.0022	0.399	0.4	FALSE	FALSE	FALSE	0.0076	0.77	TRUE	0.002	4e-18	TRUE	TRUE	0.00015539	87.6447
rs6452473	5	71741094	G	T	G	T	-0.032	-0.0033	0.877	0.87	FALSE	FALSE	FALSE	0.011	0.77	TRUE	0.003	3.5e-23	TRUE	TRUE	0.00022092	124.614
rs754388	14	93115410	C	G	C	G	0.029	0.0029	0.811	0.82	FALSE	TRUE	FALSE	0.0097	0.77	TRUE	0.003	9.2e-27	TRUE	TRUE	0.000257815	145.431
rs9410425	9	91562311	A	G	A	G	-0.029	-0.0023	0.323	0.33	FALSE	FALSE	FALSE	0.0079	0.77	TRUE	0.002	1e-37	TRUE	TRUE	0.000367805	207.498
rs1870148	10	82271341	A	G	A	G	0.021	0.0026	0.789	0.79	FALSE	FALSE	FALSE	0.0092	0.78	TRUE	0.003	8.6e-17	TRUE	TRUE	0.000146834	82.8186
rs231988	3	172276979	C	T	C	T	0.027	0.0031	0.868	0.87	FALSE	FALSE	FALSE	0.011	0.78	TRUE	0.003	5.8e-18	TRUE	TRUE	0.000167052	94.2236
rs2239630	14	23589349	G	A	G	A	0.046	-0.0021	0.558	0.55	FALSE	FALSE	FALSE	0.0076	0.78	TRUE	0.002	1.4e-106	TRUE	TRUE	0.00104376	589.239
rs62143206	19	54326212	T	G	T	G	-0.073	0.0027	0.211	0.21	FALSE	FALSE	FALSE	0.0095	0.78	TRUE	0.003	2.1e-179	TRUE	TRUE	0.00177433	1002.4
rs79709502	2	65087232	G	C	G	C	0.015	-0.0025	0.222	0.22	FALSE	TRUE	FALSE	0.0093	0.79	TRUE	0.003	2.1e-09	TRUE	TRUE	7.77222e-05	43.8344
rs149110519	6	144385777	T	C	T	C	0.082	-0.0055	0.036	0.037	FALSE	FALSE	FALSE	0.021	0.79	TRUE	0.006	7.5e-48	TRUE	TRUE	0.000466699	263.315
rs1863651	8	82066998	T	A	T	A	-0.017	0.0021	0.699	0.7	FALSE	TRUE	FALSE	0.0081	0.8	TRUE	0.002	1.1e-13	TRUE	TRUE	0.000121611	68.5899
rs72720206	4	146105777	A	G	A	G	-0.017	-0.002	0.325	0.34	FALSE	FALSE	FALSE	0.0079	0.8	TRUE	0.002	4.4e-14	TRUE	TRUE	0.000126799	71.5165
rs41430449	7	50798525	G	C	G	C	-0.032	-0.0037	0.067	0.07	FALSE	TRUE	FALSE	0.015	0.8	TRUE	0.004	3.4e-14	TRUE	TRUE	0.000128023	72.2068
rs11088296	21	36237546	T	C	T	C	0.017	-0.002	0.263	0.26	FALSE	FALSE	FALSE	0.0085	0.81	TRUE	0.002	1.1e-12	TRUE	TRUE	0.000112034	63.1882
rs41409548	22	17579495	A	G	A	G	-0.103	0.0055	0.033	0.033	FALSE	FALSE	FALSE	0.023	0.81	TRUE	0.006	3.1e-60	TRUE	TRUE	0.000677088	382.098
rs707846	6	16711874	G	A	G	A	-0.017	-0.0017	0.509	0.51	FALSE	FALSE	FALSE	0.0075	0.82	TRUE	0.002	1.4e-15	TRUE	TRUE	0.000144453	81.4753
rs12147629	14	75307588	G	A	G	A	0.019	0.0018	0.311	0.32	FALSE	FALSE	FALSE	0.008	0.82	TRUE	0.002	2.6e-17	TRUE	TRUE	0.000154709	87.261
rs10489182	1	169710669	G	A	G	A	0.026	-0.0021	0.189	0.2	FALSE	FALSE	FALSE	0.0093	0.82	TRUE	0.003	4e-22	TRUE	TRUE	0.000207233	116.892
rs261945	6	30272417	G	C	G	C	-0.027	0.0018	0.612	0.61	FALSE	TRUE	FALSE	0.0077	0.82	TRUE	0.002	3.3e-37	TRUE	TRUE	0.000346211	195.311
rs1800973	12	69744014	A	C	A	C	0.126	0.0035	0.061	0.065	FALSE	FALSE	FALSE	0.015	0.82	TRUE	0.004	1.4e-182	TRUE	TRUE	0.00181872	1027.53
rs7843207	8	130570063	A	C	A	C	-0.072	0.0017	0.506	0.5	FALSE	FALSE	FALSE	0.0075	0.82	TRUE	0.002	1e-200	TRUE	TRUE	0.00259163	1465.33
rs2245626	3	128287687	G	A	G	A	0.075	-0.0018	0.674	0.68	FALSE	FALSE	FALSE	0.008	0.82	TRUE	0.002	1e-200	TRUE	TRUE	0.00247189	1397.46
rs142676169	1	156243941	T	C	T	C	-0.048	-0.0062	0.02	0.02	FALSE	FALSE	FALSE	0.03	0.84	TRUE	0.008	1.3e-09	TRUE	TRUE	9.03168e-05	50.9382
rs71477838	10	3827920	T	C	T	C	-0.02	0.002	0.148	0.15	FALSE	FALSE	FALSE	0.011	0.85	TRUE	0.003	1.3e-11	TRUE	TRUE	0.000100877	56.8946
rs11713343	3	128185399	A	G	A	G	-0.025	0.0018	0.196	0.2	FALSE	FALSE	FALSE	0.0095	0.85	TRUE	0.003	3.8e-22	TRUE	TRUE	0.00019698	111.108
rs6436124	2	220041433	A	C	A	C	0.015	-0.0013	0.609	0.61	FALSE	FALSE	FALSE	0.0077	0.87	TRUE	0.002	7.6e-12	TRUE	TRUE	0.000107154	60.4351
rs118083884	17	16522922	A	G	A	G	-0.096	0.0054	0.016	0.016	FALSE	FALSE	FALSE	0.034	0.87	TRUE	0.009	6.4e-26	TRUE	TRUE	0.000290193	163.7
rs28722705	5	55453942	T	A	T	A	0.036	0.0018	0.148	0.15	FALSE	TRUE	FALSE	0.011	0.87	TRUE	0.003	1.2e-34	TRUE	TRUE	0.000326841	184.38
rs10101101	8	130691767	A	G	A	G	-0.041	0.0018	0.139	0.14	FALSE	FALSE	FALSE	0.011	0.87	TRUE	0.003	3.5e-40	TRUE	TRUE	0.000402361	227
rs7826487	8	6880925	G	A	G	A	-0.05	0.002	0.116	0.11	FALSE	FALSE	FALSE	0.012	0.87	TRUE	0.003	8.5e-52	TRUE	TRUE	0.00051272	289.294
rs8084255	18	48144754	T	C	T	C	0.015	0.0012	0.373	0.37	FALSE	FALSE	FALSE	0.0077	0.88	TRUE	0.002	1.3e-11	TRUE	TRUE	0.000105242	59.3568
rs3111414	2	8443859	G	C	G	C	0.018	0.0014	0.796	0.79	FALSE	TRUE	FALSE	0.0092	0.88	TRUE	0.003	4.5e-12	TRUE	TRUE	0.000105225	59.3472
rs73809166	4	36305937	C	T	C	T	0.045	-0.0035	0.023	0.02	FALSE	FALSE	FALSE	0.026	0.89	TRUE	0.007	2e-10	TRUE	TRUE	9.10075e-05	51.3278
rs7633965	3	168864643	C	A	C	A	0.027	0.0021	0.93	0.931	FALSE	FALSE	FALSE	0.015	0.89	TRUE	0.004	3.6e-11	TRUE	TRUE	9.49158e-05	53.5323
rs17684670	11	101676821	A	G	A	G	0.035	0.002	0.065	0.065	FALSE	FALSE	FALSE	0.015	0.9	TRUE	0.004	2.6e-16	TRUE	TRUE	0.000148899	83.9831
rs2291079	3	124483089	G	C	G	C	-0.015	0.001	0.22	0.22	FALSE	TRUE	FALSE	0.0092	0.91	TRUE	0.003	3.8e-09	TRUE	TRUE	7.722e-05	43.5511
rs2646420	10	8467037	T	C	T	C	-0.026	-0.0008	0.38	0.38	FALSE	FALSE	FALSE	0.0077	0.92	TRUE	0.002	2.8e-33	TRUE	TRUE	0.000318531	179.691
rs2651369	12	32552769	G	C	G	C	0.014	0.0007	0.323	0.34	FALSE	TRUE	FALSE	0.0079	0.93	TRUE	0.002	1.2e-09	TRUE	TRUE	8.5719e-05	48.3449
rs6706095	2	46075677	G	T	G	T	0.02	-0.0008	0.76	0.75	FALSE	FALSE	FALSE	0.0087	0.93	TRUE	0.002	4.9e-16	TRUE	TRUE	0.00014592	82.3027
rs1997577	21	16371102	T	A	T	A	-0.033	0.0009	0.155	0.16	FALSE	TRUE	FALSE	0.01	0.93	TRUE	0.003	7.9e-30	TRUE	TRUE	0.000285264	160.919
rs2038700	14	25461989	C	T	C	T	0.04	0.0007	0.394	0.39	FALSE	FALSE	FALSE	0.0076	0.93	TRUE	0.002	1.3e-77	TRUE	TRUE	0.000764045	431.208
rs12577260	11	122506129	G	C	G	C	0.065	0.001	0.124	0.13	FALSE	TRUE	FALSE	0.011	0.93	TRUE	0.003	1.1e-92	TRUE	TRUE	0.000917873	518.104
rs11204682	1	150595537	T	G	T	G	-0.075	-0.0008	0.223	0.22	FALSE	FALSE	FALSE	0.009	0.93	TRUE	0.003	4.4e-195	TRUE	TRUE	0.0019493	1101.44
rs1146933	13	78404049	C	T	C	T	-0.015	0.0007	0.785	0.8	FALSE	FALSE	FALSE	0.0093	0.94	TRUE	0.003	1.4e-09	TRUE	TRUE	7.59487e-05	42.8341
rs4813619	20	2815715	T	G	T	G	0.017	0.0006	0.511	0.52	FALSE	FALSE	FALSE	0.0075	0.94	TRUE	0.002	1.5e-15	TRUE	TRUE	0.00014443	81.4622
rs17756204	11	88083639	A	G	A	G	-0.029	-0.0009	0.093	0.095	FALSE	FALSE	FALSE	0.013	0.94	TRUE	0.004	7.3e-16	TRUE	TRUE	0.000141878	80.0228
rs71243006	7	114633041	G	T	G	T	-0.021	0.0007	0.104	0.12	FALSE	FALSE	FALSE	0.012	0.95	TRUE	0.003	6.7e-10	TRUE	TRUE	8.21883e-05	46.3534
rs58448550	2	96880147	T	G	T	G	0.016	0.0005	0.327	0.34	FALSE	FALSE	FALSE	0.008	0.95	TRUE	0.002	3.2e-12	TRUE	TRUE	0.000112676	63.5503
rs116619972	5	32214314	A	G	A	G	-0.046	0.0014	0.027	0.026	FALSE	FALSE	FALSE	0.024	0.95	TRUE	0.007	2.5e-12	TRUE	TRUE	0.000111179	62.7056
rs10099546	8	144638734	G	A	G	A	-0.021	-0.0007	0.142	0.15	FALSE	FALSE	FALSE	0.011	0.95	TRUE	0.003	1.8e-12	TRUE	TRUE	0.000107459	60.6076
rs7108562	11	128350653	C	T	C	T	0.021	0.0005	0.334	0.34	FALSE	FALSE	FALSE	0.0079	0.95	TRUE	0.002	1.4e-20	TRUE	TRUE	0.000196196	110.665
rs7824937	8	61392724	G	A	G	A	0.018	-0.0004	0.367	0.37	FALSE	FALSE	FALSE	0.0077	0.96	TRUE	0.002	1.4e-16	TRUE	TRUE	0.000150538	84.9075
rs6429432	1	236107241	C	A	C	A	-0.092	0.0006	0.892	0.89	FALSE	FALSE	FALSE	0.012	0.96	TRUE	0.003	3.8e-167	TRUE	TRUE	0.00163078	921.168
rs1954735	8	108239325	C	T	C	T	0.022	0.0004	0.169	0.17	FALSE	FALSE	FALSE	0.0099	0.97	TRUE	0.003	1.2e-15	TRUE	TRUE	0.000135945	76.6758
rs31243	5	75594360	G	A	G	A	-0.022	0.0003	0.095	0.1	FALSE	FALSE	FALSE	0.013	0.98	TRUE	0.004	1.7e-09	TRUE	TRUE	8.32238e-05	46.9375
rs869785	3	24347800	C	T	C	T	-0.018	0.0002	0.671	0.67	FALSE	FALSE	FALSE	0.0079	0.98	TRUE	0.002	2.8e-16	TRUE	TRUE	0.000143052	80.6848
rs2213290	3	46406367	T	C	T	C	0.037	-0.0001	0.409	0.4	FALSE	FALSE	FALSE	0.0076	0.99	TRUE	0.002	7.2e-66	TRUE	TRUE	0.000661827	373.48
rs679787	9	35040449	C	T	C	T	0.018	0	0.717	0.71	FALSE	FALSE	FALSE	0.0082	1	TRUE	0.002	1.7e-14	TRUE	TRUE	0.000131486	74.1607

## Sheet: Sup Table 4. lymphocyte
SNP	chr	pos	effect_allele.exposure	other_allele.exposure	effect_allele.outcome	other_allele.outcome	beta.exposure	beta.outcome	eaf.exposure	eaf.outcome	remove	palindromic	ambiguous	se.outcome	pval.outcome	mr_keep.outcome	se.exposure	pval.exposure	mr_keep.exposure	mr_keep	PVE	F statistics
rs4812803	20	42850827	T	C	T	C	0.015	0.035	0.285	0.3	FALSE	FALSE	FALSE	0.0082	2.6e-05	TRUE	0.002	2.9e-10	TRUE	TRUE	9.16988e-05	51.7177
rs3768	12	124499839	T	C	T	C	-0.018	-0.04	0.194	0.19	FALSE	FALSE	FALSE	0.0096	3.2e-05	TRUE	0.003	5.2e-11	TRUE	TRUE	0.000101324	57.1468
rs6488868	12	123799974	G	A	G	A	-0.027	0.033	0.738	0.73	FALSE	FALSE	FALSE	0.0084	9.4e-05	TRUE	0.002	5.3e-29	TRUE	TRUE	0.000281913	159.028
rs1265564	12	111708458	C	A	C	A	0.073	0.029	0.441	0.45	FALSE	FALSE	FALSE	0.0076	0.00012	TRUE	0.002	1e-200	TRUE	TRUE	0.0026274	1485.61
rs10985915	9	126018715	G	A	G	A	-0.023	-0.044	0.112	0.11	FALSE	FALSE	FALSE	0.012	0.00027	TRUE	0.003	1.6e-11	TRUE	TRUE	0.000105224	59.3469
rs251390	5	127538346	A	G	A	G	0.021	0.031	0.749	0.76	FALSE	FALSE	FALSE	0.0088	0.00038	TRUE	0.002	4.7e-18	TRUE	TRUE	0.000165815	93.5259
rs9942489	6	35323709	A	T	A	T	-0.076	-0.07	0.037	0.038	FALSE	TRUE	FALSE	0.02	0.00043	TRUE	0.006	5.2e-42	TRUE	TRUE	0.000411609	232.22
rs34230287	17	4613630	T	C	T	C	0.031	-0.031	0.239	0.24	FALSE	FALSE	FALSE	0.0088	0.00047	TRUE	0.002	2.5e-36	TRUE	TRUE	0.000349571	197.208
rs17005891	4	83547862	A	G	A	G	-0.047	0.033	0.184	0.19	FALSE	FALSE	FALSE	0.0095	0.00049	TRUE	0.003	7.5e-66	TRUE	TRUE	0.000663336	374.333
rs151912	5	57607142	T	A	T	A	-0.013	-0.026	0.596	0.59	FALSE	TRUE	FALSE	0.0076	0.00059	TRUE	0.002	1.1e-09	TRUE	TRUE	8.1385e-05	45.9003
rs11676298	2	227291731	G	C	G	C	0.026	-0.032	0.192	0.19	FALSE	TRUE	FALSE	0.0096	0.00096	TRUE	0.003	6.5e-22	TRUE	TRUE	0.000209744	118.309
rs7548606	1	212388607	G	A	G	A	0.014	-0.025	0.626	0.63	FALSE	FALSE	FALSE	0.0077	0.0011	TRUE	0.002	2.1e-10	TRUE	TRUE	9.17766e-05	51.7616
rs74401397	2	181944580	G	C	G	C	-0.038	0.06	0.042	0.04	FALSE	TRUE	FALSE	0.019	0.0021	TRUE	0.005	3.9e-13	TRUE	TRUE	0.000116202	65.5388
rs7134738	12	26358170	C	T	C	T	-0.017	-0.024	0.351	0.35	FALSE	FALSE	FALSE	0.0078	0.0023	TRUE	0.002	4.7e-14	TRUE	TRUE	0.000131668	74.2631
rs10173412	2	161330940	C	T	C	T	-0.042	-0.028	0.201	0.2	FALSE	FALSE	FALSE	0.0094	0.0027	TRUE	0.003	2.4e-56	TRUE	TRUE	0.000566593	319.708
rs1034564	22	19984013	T	C	T	C	0.022	0.024	0.286	0.3	FALSE	FALSE	FALSE	0.0082	0.0032	TRUE	0.002	3.5e-21	TRUE	TRUE	0.000197669	111.497
rs9265552	6	31298296	G	C	G	C	-0.07	0.036	0.249	0.23	FALSE	TRUE	FALSE	0.012	0.0032	TRUE	0.003	6.3e-142	TRUE	TRUE	0.00183259	1035.38
rs6700896	1	66089782	T	C	T	C	-0.018	-0.022	0.378	0.39	FALSE	FALSE	FALSE	0.0077	0.0038	TRUE	0.002	1e-16	TRUE	TRUE	0.000152355	85.9329
rs8096327	18	12887750	G	A	G	A	-0.013	0.022	0.391	0.39	FALSE	FALSE	FALSE	0.0077	0.0041	TRUE	0.002	2.1e-09	TRUE	TRUE	8.04842e-05	45.3922
rs7123436	11	48013484	A	G	A	G	-0.038	0.026	0.201	0.2	FALSE	FALSE	FALSE	0.0093	0.0047	TRUE	0.003	7e-48	TRUE	TRUE	0.00046381	261.684
rs11189058	10	99001258	A	G	A	G	0.014	-0.022	0.661	0.66	FALSE	FALSE	FALSE	0.0078	0.0048	TRUE	0.002	2.7e-10	TRUE	TRUE	8.7839e-05	49.5406
rs73108566	12	49080698	A	T	A	T	-0.019	-0.022	0.329	0.33	FALSE	TRUE	FALSE	0.008	0.0055	TRUE	0.002	1.4e-16	TRUE	TRUE	0.000159388	89.9002
rs1295927	17	57929535	G	A	G	A	-0.022	-0.021	0.447	0.45	FALSE	FALSE	FALSE	0.0075	0.0055	TRUE	0.002	1.2e-25	TRUE	TRUE	0.000239281	134.973
rs4583569	22	28933106	T	C	T	C	0.033	0.031	0.878	0.87	FALSE	FALSE	FALSE	0.011	0.006	TRUE	0.003	7.1e-24	TRUE	TRUE	0.000233299	131.598
rs60580948	5	148340270	G	A	G	A	-0.02	-0.029	0.139	0.15	FALSE	FALSE	FALSE	0.011	0.0065	TRUE	0.003	5.4e-11	TRUE	TRUE	9.57432e-05	53.999
rs12882130	14	103878774	G	C	G	C	0.017	0.021	0.384	0.38	FALSE	TRUE	FALSE	0.0078	0.0074	TRUE	0.002	5e-15	TRUE	TRUE	0.000136722	77.1143
rs309375	4	123681156	A	C	A	C	0.018	-0.021	0.572	0.56	FALSE	FALSE	FALSE	0.0077	0.0075	TRUE	0.002	1.5e-16	TRUE	TRUE	0.000158641	89.4787
rs10823631	10	72625741	G	A	G	A	-0.019	0.021	0.326	0.33	FALSE	FALSE	FALSE	0.0079	0.0085	TRUE	0.002	2.1e-16	TRUE	TRUE	0.000158641	89.4787
rs55706446	2	112239082	T	C	T	C	-0.074	-0.041	0.075	0.074	FALSE	FALSE	FALSE	0.016	0.0097	TRUE	0.004	1.7e-66	TRUE	TRUE	0.000759795	428.808
rs909349	4	103556316	C	T	C	T	0.039	-0.018	0.521	0.51	FALSE	FALSE	FALSE	0.0074	0.013	TRUE	0.002	6.4e-76	TRUE	TRUE	0.000759158	428.448
rs6859682	5	34668797	G	A	G	A	-0.014	0.02	0.331	0.33	FALSE	FALSE	FALSE	0.008	0.013	TRUE	0.002	2.1e-09	TRUE	TRUE	8.68041e-05	48.9569
rs6474359	8	41549194	C	T	C	T	-0.048	0.049	0.038	0.04	FALSE	FALSE	FALSE	0.02	0.016	TRUE	0.006	3.9e-18	TRUE	TRUE	0.00016845	95.0124
rs259981	20	57748369	A	T	A	T	-0.028	0.019	0.359	0.36	FALSE	TRUE	FALSE	0.0079	0.017	TRUE	0.002	9.2e-36	TRUE	TRUE	0.000360827	203.559
rs4795397	17	38023745	G	A	G	A	-0.031	-0.018	0.482	0.48	FALSE	FALSE	FALSE	0.0075	0.018	TRUE	0.002	2.1e-48	TRUE	TRUE	0.000479877	270.754
rs59107033	3	123105643	T	C	T	C	-0.025	0.021	0.225	0.23	FALSE	FALSE	FALSE	0.0089	0.018	TRUE	0.003	8.6e-24	TRUE	TRUE	0.000217969	122.949
rs2523855	6	31022158	C	G	C	G	0.071	0.018	0.331	0.33	FALSE	TRUE	FALSE	0.0079	0.021	TRUE	0.002	1e-200	TRUE	TRUE	0.00223255	1261.85
rs852432	7	5562740	G	A	G	A	0.014	0.018	0.367	0.37	FALSE	FALSE	FALSE	0.0077	0.021	TRUE	0.002	3.4e-10	TRUE	TRUE	9.10659e-05	51.3608
rs77265382	3	185546150	T	C	T	C	-0.036	0.043	0.045	0.044	FALSE	FALSE	FALSE	0.019	0.022	TRUE	0.005	2.8e-12	TRUE	TRUE	0.000111391	62.8254
rs1800057	11	108143456	G	C	G	C	0.04	-0.053	0.027	0.03	FALSE	TRUE	FALSE	0.024	0.023	TRUE	0.007	1.1e-09	TRUE	TRUE	8.40672e-05	47.4132
rs2755253	1	67470843	T	C	T	C	-0.032	-0.018	0.707	0.71	FALSE	FALSE	FALSE	0.0082	0.024	TRUE	0.002	6.5e-43	TRUE	TRUE	0.000424245	239.352
rs9607869	22	42418110	A	T	A	T	0.015	-0.019	0.299	0.29	FALSE	TRUE	FALSE	0.0083	0.024	TRUE	0.002	6.2e-11	TRUE	TRUE	9.43196e-05	53.196
rs2146880	13	46706598	A	C	A	C	0.015	-0.017	0.461	0.46	FALSE	FALSE	FALSE	0.0075	0.025	TRUE	0.002	3.4e-13	TRUE	TRUE	0.000111816	63.0648
rs2273215	6	170586082	A	G	A	G	-0.016	0.017	0.459	0.46	FALSE	FALSE	FALSE	0.0076	0.025	TRUE	0.002	6e-14	TRUE	TRUE	0.000127139	71.7086
rs2476601	1	114377568	G	A	G	A	0.058	-0.027	0.899	0.9	FALSE	FALSE	FALSE	0.012	0.029	TRUE	0.003	4.4e-62	TRUE	TRUE	0.000610896	344.722
rs73207626	12	112686873	G	A	G	A	-0.035	-0.044	0.043	0.04	FALSE	FALSE	FALSE	0.02	0.03	TRUE	0.005	1.9e-11	TRUE	TRUE	0.00010082	56.8625
rs7793008	7	130747306	G	A	G	A	0.022	0.02	0.205	0.21	FALSE	FALSE	FALSE	0.0091	0.03	TRUE	0.003	2.6e-17	TRUE	TRUE	0.00015776	88.9817
rs4789299	17	74452010	A	G	A	G	0.03	-0.02	0.203	0.2	FALSE	FALSE	FALSE	0.0094	0.032	TRUE	0.003	2.6e-29	TRUE	TRUE	0.000291224	164.282
rs76428106	13	28604007	C	T	C	T	0.063	0.074	0.013	0.01	FALSE	FALSE	FALSE	0.035	0.033	TRUE	0.01	7.7e-11	TRUE	TRUE	0.000101852	57.4449
rs721131	21	47957767	C	T	C	T	-0.02	-0.017	0.32	0.32	FALSE	FALSE	FALSE	0.008	0.034	TRUE	0.002	3.9e-19	TRUE	TRUE	0.00017408	98.1885
rs1976055	2	111787853	A	C	A	C	-0.017	0.022	0.157	0.16	FALSE	FALSE	FALSE	0.01	0.036	TRUE	0.003	3.1e-09	TRUE	TRUE	7.64989e-05	43.1444
rs8060375	16	88507538	T	C	T	C	0.014	-0.017	0.321	0.31	FALSE	FALSE	FALSE	0.0083	0.038	TRUE	0.002	6.5e-10	TRUE	TRUE	8.54399e-05	48.1875
rs753612	1	19978895	G	A	G	A	0.014	-0.016	0.611	0.61	FALSE	FALSE	FALSE	0.0077	0.041	TRUE	0.002	4.9e-11	TRUE	TRUE	9.31702e-05	52.5477
rs34159938	19	47690811	A	G	A	G	0.031	-0.018	0.259	0.26	FALSE	FALSE	FALSE	0.0086	0.042	TRUE	0.002	4.3e-38	TRUE	TRUE	0.000368868	208.098
rs11541908	9	35705759	A	G	A	G	0.022	0.017	0.279	0.27	FALSE	FALSE	FALSE	0.0084	0.044	TRUE	0.002	2.4e-21	TRUE	TRUE	0.000194722	109.834
rs2920880	2	55297818	T	C	T	C	0.016	0.015	0.594	0.6	FALSE	FALSE	FALSE	0.0076	0.045	TRUE	0.002	3.5e-13	TRUE	TRUE	0.000123476	69.6421
rs4676482	3	39237190	T	A	T	A	0.016	-0.019	0.19	0.19	FALSE	TRUE	FALSE	0.0095	0.049	TRUE	0.003	3.8e-09	TRUE	TRUE	7.87968e-05	44.4405
rs2291900	3	170825920	A	G	A	G	0.017	0.016	0.293	0.29	FALSE	FALSE	FALSE	0.0083	0.052	TRUE	0.002	1.3e-12	TRUE	TRUE	0.000119733	67.5309
rs9893518	17	62006997	C	T	C	T	-0.014	-0.016	0.258	0.26	FALSE	FALSE	FALSE	0.0085	0.054	TRUE	0.002	3.8e-09	TRUE	TRUE	7.50429e-05	42.3232
rs3136685	17	38719799	T	C	T	C	-0.021	0.02	0.161	0.16	FALSE	FALSE	FALSE	0.011	0.056	TRUE	0.003	8.7e-13	TRUE	TRUE	0.00011914	67.1961
rs11168249	12	48208368	C	T	C	T	-0.018	-0.014	0.461	0.47	FALSE	FALSE	FALSE	0.0075	0.057	TRUE	0.002	8e-18	TRUE	TRUE	0.000161014	90.8177
rs13105987	4	38602467	A	G	A	G	0.05	0.016	0.277	0.27	FALSE	FALSE	FALSE	0.0084	0.057	TRUE	0.002	3.6e-98	TRUE	TRUE	0.00100136	565.274
rs2065500	9	22145694	G	A	G	A	-0.051	0.019	0.158	0.16	FALSE	FALSE	FALSE	0.01	0.057	TRUE	0.003	1.4e-69	TRUE	TRUE	0.000692053	390.55
rs6809697	3	71414864	A	G	A	G	-0.02	0.02	0.135	0.14	FALSE	FALSE	FALSE	0.011	0.06	TRUE	0.003	2.5e-10	TRUE	TRUE	9.342e-05	52.6886
rs56252104	19	13123188	T	C	T	C	0.019	-0.016	0.261	0.26	FALSE	FALSE	FALSE	0.0087	0.066	TRUE	0.002	1.1e-15	TRUE	TRUE	0.000139259	78.545
rs3731211	9	21986847	A	T	A	T	0.046	-0.015	0.722	0.72	FALSE	TRUE	FALSE	0.0083	0.067	TRUE	0.002	4.5e-86	TRUE	TRUE	0.00084943	479.438
rs73239278	5	118695051	A	G	A	G	-0.032	-0.017	0.202	0.21	FALSE	FALSE	FALSE	0.0091	0.068	TRUE	0.003	7.4e-34	TRUE	TRUE	0.000330129	186.236
rs9438860	1	25224957	C	G	C	G	-0.016	0.014	0.41	0.42	FALSE	TRUE	FALSE	0.0076	0.069	TRUE	0.002	3.4e-14	TRUE	TRUE	0.000123853	69.8547
rs34066608	5	158360881	C	A	C	A	-0.035	0.023	0.098	0.1	FALSE	FALSE	FALSE	0.013	0.069	TRUE	0.004	2e-22	TRUE	TRUE	0.00021657	122.16
rs6927418	6	24827912	T	C	T	C	-0.025	-0.014	0.556	0.55	FALSE	FALSE	FALSE	0.0075	0.07	TRUE	0.002	6.4e-32	TRUE	TRUE	0.00030858	174.076
rs2992263	10	26741207	A	G	A	G	-0.02	-0.014	0.609	0.62	FALSE	FALSE	FALSE	0.0077	0.071	TRUE	0.002	2.9e-20	TRUE	TRUE	0.000190495	107.449
rs74679312	11	62194434	G	A	G	A	0.032	0.031	0.058	0.06	FALSE	FALSE	FALSE	0.017	0.073	TRUE	0.005	5.4e-12	TRUE	TRUE	0.000111895	63.1093
rs1320472	13	114843162	C	T	C	T	-0.014	-0.013	0.46	0.46	FALSE	FALSE	FALSE	0.0075	0.076	TRUE	0.002	4.2e-11	TRUE	TRUE	9.73728e-05	54.9182
rs11688303	2	128410244	T	C	T	C	0.02	0.02	0.118	0.12	FALSE	FALSE	FALSE	0.011	0.076	TRUE	0.003	2e-09	TRUE	TRUE	8.32608e-05	46.9583
rs74227709	1	247722588	A	G	A	G	-0.03	0.026	0.072	0.069	FALSE	FALSE	FALSE	0.015	0.078	TRUE	0.004	2.8e-13	TRUE	TRUE	0.000120269	67.833
rs360017	5	173207353	G	A	G	A	-0.022	-0.016	0.775	0.78	FALSE	FALSE	FALSE	0.009	0.081	TRUE	0.003	4.7e-18	TRUE	TRUE	0.000168795	95.207
rs715	2	211543055	C	T	C	T	-0.015	-0.014	0.311	0.31	FALSE	FALSE	FALSE	0.0081	0.084	TRUE	0.002	3.3e-11	TRUE	TRUE	9.64256e-05	54.3839
rs77551289	18	60788745	G	A	G	A	-0.028	0.022	0.098	0.09	FALSE	FALSE	FALSE	0.013	0.085	TRUE	0.004	9.2e-15	TRUE	TRUE	0.000138605	78.1763
rs1431545	4	90220659	T	C	T	C	0.021	0.014	0.654	0.66	FALSE	FALSE	FALSE	0.008	0.085	TRUE	0.002	1.6e-20	TRUE	TRUE	0.000199582	112.576
rs4261897	3	18764304	C	T	C	T	0.021	0.014	0.296	0.29	FALSE	FALSE	FALSE	0.0082	0.086	TRUE	0.002	8.9e-19	TRUE	TRUE	0.000183795	103.669
rs4696314	4	153005716	C	T	C	T	0.016	-0.013	0.512	0.52	FALSE	FALSE	FALSE	0.0076	0.087	TRUE	0.002	1.3e-13	TRUE	TRUE	0.000127926	72.1525
rs11187162	10	94508636	A	G	A	G	0.021	0.017	0.161	0.17	FALSE	FALSE	FALSE	0.0099	0.092	TRUE	0.003	7.7e-13	TRUE	TRUE	0.00011914	67.1961
rs77425607	1	39544876	A	G	A	G	-0.014	0.013	0.333	0.34	FALSE	FALSE	FALSE	0.008	0.094	TRUE	0.002	1.5e-09	TRUE	TRUE	8.70675e-05	49.1055
rs75018496	19	40785683	G	C	G	C	0.024	0.023	0.077	0.08	FALSE	TRUE	FALSE	0.014	0.096	TRUE	0.004	1.6e-09	TRUE	TRUE	8.18738e-05	46.176
rs139974673	15	44027885	C	T	C	T	0.054	-0.038	0.026	0.03	FALSE	FALSE	FALSE	0.024	0.1	TRUE	0.007	1.8e-15	TRUE	TRUE	0.00014769	83.3009
rs62091998	17	2881625	G	A	G	A	-0.025	0.013	0.308	0.31	FALSE	FALSE	FALSE	0.008	0.1	TRUE	0.002	5.1e-27	TRUE	TRUE	0.00026642	150.286
rs4852777	2	71534161	C	G	C	G	0.013	-0.013	0.595	0.59	FALSE	TRUE	FALSE	0.0076	0.1	TRUE	0.002	1.4e-09	TRUE	TRUE	8.14495e-05	45.9367
rs9834250	3	136561899	G	C	G	C	0.02	0.013	0.687	0.69	FALSE	TRUE	FALSE	0.008	0.1	TRUE	0.002	1.5e-18	TRUE	TRUE	0.000172025	97.029
rs949349	11	86297189	C	T	C	T	0.014	0.013	0.27	0.27	FALSE	FALSE	FALSE	0.0084	0.11	TRUE	0.002	4.9e-09	TRUE	TRUE	7.72632e-05	43.5755
rs11855923	15	40892601	A	G	A	G	-0.017	0.012	0.392	0.4	FALSE	FALSE	FALSE	0.0076	0.11	TRUE	0.002	1.5e-15	TRUE	TRUE	0.000137758	77.6986
rs3851820	18	20461322	T	A	T	A	-0.016	0.014	0.744	0.75	FALSE	TRUE	FALSE	0.0086	0.11	TRUE	0.002	1.2e-10	TRUE	TRUE	9.75176e-05	54.9998
rs12991188	2	62554797	G	A	G	A	0.014	0.012	0.599	0.6	FALSE	FALSE	FALSE	0.0076	0.11	TRUE	0.002	2.3e-10	TRUE	TRUE	9.4158e-05	53.1048
rs9272557	6	32607048	C	T	C	T	-0.057	-0.017	0.242	0.22	FALSE	FALSE	FALSE	0.01	0.11	TRUE	0.003	1.9e-111	TRUE	TRUE	0.00119197	673.005
rs10230506	7	92471518	A	T	A	T	0.019	-0.016	0.16	0.16	FALSE	TRUE	FALSE	0.01	0.11	TRUE	0.003	3.1e-11	TRUE	TRUE	9.70368e-05	54.7286
rs10815097	9	4858114	G	A	G	A	-0.013	-0.012	0.566	0.56	FALSE	FALSE	FALSE	0.0075	0.11	TRUE	0.002	4.8e-10	TRUE	TRUE	8.30277e-05	46.8268
rs603424	10	102075479	A	G	A	G	0.021	0.015	0.171	0.18	FALSE	FALSE	FALSE	0.0098	0.12	TRUE	0.003	4.1e-14	TRUE	TRUE	0.000125031	70.5195
rs80180406	16	67435558	A	G	A	G	-0.047	0.038	0.023	0.024	FALSE	FALSE	FALSE	0.025	0.12	TRUE	0.007	3.6e-11	TRUE	TRUE	9.92769e-05	55.9922
rs62073635	17	4770197	C	T	C	T	-0.027	-0.013	0.346	0.34	FALSE	FALSE	FALSE	0.0082	0.12	TRUE	0.002	4.3e-33	TRUE	TRUE	0.000329922	186.119
rs2089979	3	196501413	G	A	G	A	-0.036	0.012	0.416	0.41	FALSE	FALSE	FALSE	0.0076	0.12	TRUE	0.002	3.2e-61	TRUE	TRUE	0.000629711	355.345
rs61850684	10	50252936	A	G	A	G	-0.034	-0.014	0.235	0.23	FALSE	FALSE	FALSE	0.0089	0.13	TRUE	0.003	6.4e-42	TRUE	TRUE	0.00041564	234.495
rs224082	10	64566258	T	C	T	C	-0.015	0.012	0.377	0.38	FALSE	FALSE	FALSE	0.0077	0.13	TRUE	0.002	4.1e-12	TRUE	TRUE	0.000105692	59.6106
rs17424046	8	101372316	T	C	T	C	0.03	0.017	0.135	0.14	FALSE	FALSE	FALSE	0.011	0.13	TRUE	0.003	1.4e-21	TRUE	TRUE	0.000210195	118.563
rs75653581	8	78363128	T	C	T	C	0.068	-0.06	0.013	0.012	FALSE	FALSE	FALSE	0.04	0.13	TRUE	0.01	2.4e-12	TRUE	TRUE	0.000118661	66.9262
rs35896146	10	116024458	A	G	A	G	0.024	-0.015	0.159	0.16	FALSE	FALSE	FALSE	0.01	0.14	TRUE	0.003	4e-16	TRUE	TRUE	0.000154044	86.8857
rs67516712	12	124201524	A	G	A	G	0.016	0.011	0.425	0.41	FALSE	FALSE	FALSE	0.0076	0.14	TRUE	0.002	4.1e-14	TRUE	TRUE	0.00012512	70.5695
rs12593807	15	48546727	C	T	C	T	-0.022	-0.016	0.135	0.14	FALSE	FALSE	FALSE	0.011	0.14	TRUE	0.003	6.8e-13	TRUE	TRUE	0.000113038	63.7544
rs6782672	3	108506049	G	A	G	A	0.016	-0.011	0.659	0.66	FALSE	FALSE	FALSE	0.0078	0.14	TRUE	0.002	8.4e-13	TRUE	TRUE	0.000115056	64.8927
rs52484	6	23564366	G	A	G	A	-0.014	0.011	0.532	0.53	FALSE	FALSE	FALSE	0.0075	0.14	TRUE	0.002	5.3e-11	TRUE	TRUE	9.75986e-05	55.0455
rs10237524	7	56036024	A	G	A	G	-0.019	0.012	0.33	0.33	FALSE	FALSE	FALSE	0.0079	0.14	TRUE	0.002	6.4e-18	TRUE	TRUE	0.000159634	90.0391
rs61839660	10	6094697	T	C	T	C	-0.046	-0.018	0.098	0.093	FALSE	FALSE	FALSE	0.013	0.15	TRUE	0.004	8.5e-39	TRUE	TRUE	0.000374092	211.046
rs10466905	12	6502832	A	G	A	G	0.06	-0.014	0.19	0.19	FALSE	FALSE	FALSE	0.0097	0.15	TRUE	0.003	2.7e-110	TRUE	TRUE	0.00110808	625.588
rs9590390	13	114920867	A	G	A	G	0.03	0.012	0.294	0.29	FALSE	FALSE	FALSE	0.0082	0.15	TRUE	0.002	1.4e-37	TRUE	TRUE	0.000373615	210.777
rs28539372	15	91021412	A	T	A	T	0.04	0.012	0.319	0.32	FALSE	TRUE	FALSE	0.008	0.15	TRUE	0.002	1.3e-69	TRUE	TRUE	0.000695165	392.307
rs247826	16	84582965	T	C	T	C	0.037	0.013	0.222	0.22	FALSE	FALSE	FALSE	0.009	0.15	TRUE	0.003	7.9e-48	TRUE	TRUE	0.000472896	266.813
rs73961715	2	143803847	C	T	C	T	-0.051	-0.017	0.129	0.12	FALSE	FALSE	FALSE	0.011	0.15	TRUE	0.003	3.9e-59	TRUE	TRUE	0.000584492	329.813
rs2237040	4	110838862	T	C	T	C	-0.019	0.011	0.404	0.4	FALSE	FALSE	FALSE	0.0076	0.15	TRUE	0.002	2.1e-18	TRUE	TRUE	0.000173846	98.0565
rs2954025	8	126484463	T	C	T	C	-0.015	-0.011	0.649	0.65	FALSE	FALSE	FALSE	0.0078	0.15	TRUE	0.002	5.2e-12	TRUE	TRUE	0.00010251	57.8156
rs17250351	9	139801262	A	G	A	G	0.088	0.056	0.011	0.011	FALSE	FALSE	FALSE	0.039	0.15	TRUE	0.01	9.1e-18	TRUE	TRUE	0.000168494	95.0372
rs159963	1	8504421	A	C	A	C	-0.019	-0.011	0.583	0.58	FALSE	FALSE	FALSE	0.0076	0.16	TRUE	0.002	3.8e-19	TRUE	TRUE	0.000175526	99.0043
rs35024802	19	16388636	T	C	T	C	-0.023	-0.016	0.148	0.15	FALSE	FALSE	FALSE	0.011	0.16	TRUE	0.003	1.9e-14	TRUE	TRUE	0.00013341	75.2456
rs678393	5	72418309	G	T	G	T	-0.017	-0.012	0.261	0.26	FALSE	FALSE	FALSE	0.0087	0.16	TRUE	0.002	5.1e-12	TRUE	TRUE	0.000111484	62.8778
rs2157691	1	158582838	C	G	C	G	0.032	-0.012	0.266	0.27	FALSE	TRUE	FALSE	0.0084	0.17	TRUE	0.002	3.3e-42	TRUE	TRUE	0.00039986	225.589
rs188626852	1	198498784	A	C	A	C	0.074	0.051	0.013	0.013	FALSE	FALSE	FALSE	0.037	0.17	TRUE	0.01	7.4e-14	TRUE	TRUE	0.000140525	79.2594
rs7945319	11	405197	A	G	A	G	0.014	0.01	0.553	0.55	FALSE	FALSE	FALSE	0.0075	0.17	TRUE	0.002	1.2e-10	TRUE	TRUE	9.68989e-05	54.6508
rs7273174	20	34350306	C	T	C	T	-0.02	0.017	0.11	0.11	FALSE	FALSE	FALSE	0.012	0.17	TRUE	0.003	2.9e-09	TRUE	TRUE	7.832e-05	44.1716
rs35345753	7	22740513	G	C	G	C	-0.027	0.013	0.209	0.2	FALSE	TRUE	FALSE	0.0093	0.17	TRUE	0.003	5e-25	TRUE	TRUE	0.000241035	135.963
rs10828725	10	25218243	T	G	T	G	-0.033	-0.011	0.369	0.36	FALSE	FALSE	FALSE	0.0078	0.18	TRUE	0.002	1.7e-50	TRUE	TRUE	0.000507123	286.134
rs117556162	16	67680806	A	G	A	G	0.044	0.025	0.059	0.056	FALSE	FALSE	FALSE	0.018	0.18	TRUE	0.004	1.4e-22	TRUE	TRUE	0.00021497	121.257
rs8052370	16	88837298	T	C	T	C	-0.023	0.011	0.61	0.61	FALSE	FALSE	FALSE	0.0078	0.18	TRUE	0.002	3.9e-25	TRUE	TRUE	0.000251698	141.979
rs111304587	18	77271669	G	T	G	T	0.029	0.018	0.085	0.09	FALSE	FALSE	FALSE	0.013	0.18	TRUE	0.004	2.5e-14	TRUE	TRUE	0.000130818	73.7834
rs58106596	2	232579379	A	G	A	G	-0.024	-0.012	0.222	0.23	FALSE	FALSE	FALSE	0.009	0.18	TRUE	0.003	2e-21	TRUE	TRUE	0.000198969	112.23
rs9920	7	116200092	C	T	C	T	0.033	0.016	0.105	0.1	FALSE	FALSE	FALSE	0.012	0.18	TRUE	0.003	9.5e-22	TRUE	TRUE	0.000204678	115.45
rs7780424	7	77211703	T	A	T	A	-0.014	-0.01	0.609	0.61	FALSE	TRUE	FALSE	0.0076	0.18	TRUE	0.002	4.9e-10	TRUE	TRUE	9.33426e-05	52.6449
rs6696259	1	101221482	C	G	C	G	0.035	0.01	0.41	0.41	FALSE	TRUE	FALSE	0.0076	0.19	TRUE	0.002	3.5e-59	TRUE	TRUE	0.000592655	334.422
rs768908	12	10035304	T	C	T	C	-0.02	0.015	0.125	0.13	FALSE	FALSE	FALSE	0.011	0.19	TRUE	0.003	2.5e-10	TRUE	TRUE	8.75e-05	49.3494
rs16978167	17	72673667	T	A	T	A	0.024	0.012	0.764	0.76	FALSE	TRUE	FALSE	0.009	0.19	TRUE	0.003	2.4e-21	TRUE	TRUE	0.00020771	117.161
rs13096529	3	24232035	T	C	T	C	0.02	0.012	0.191	0.19	FALSE	FALSE	FALSE	0.0094	0.19	TRUE	0.003	1.5e-13	TRUE	TRUE	0.000123615	69.7207
rs2427964	9	136931957	C	T	C	T	0.015	-0.011	0.302	0.31	FALSE	FALSE	FALSE	0.0081	0.19	TRUE	0.002	2e-10	TRUE	TRUE	9.48582e-05	53.4998
rs11643225	16	24046655	T	G	T	G	-0.033	-0.021	0.059	0.056	FALSE	FALSE	FALSE	0.017	0.2	TRUE	0.005	2e-13	TRUE	TRUE	0.00012092	68.2006
rs75033378	3	28295653	T	C	T	C	0.037	0.013	0.175	0.17	FALSE	FALSE	FALSE	0.0099	0.2	TRUE	0.003	4.2e-39	TRUE	TRUE	0.000395299	223.015
rs17055818	5	157969475	C	T	C	T	-0.032	-0.011	0.254	0.26	FALSE	FALSE	FALSE	0.0085	0.2	TRUE	0.002	5.5e-39	TRUE	TRUE	0.000388063	218.931
rs7214308	17	1965085	T	C	T	C	-0.015	-0.011	0.742	0.74	FALSE	FALSE	FALSE	0.0085	0.21	TRUE	0.002	3.6e-10	TRUE	TRUE	8.61462e-05	48.5858
rs183685887	19	16598721	C	T	C	T	0.116	-0.025	0.039	0.04	FALSE	FALSE	FALSE	0.02	0.21	TRUE	0.006	6.7e-97	TRUE	TRUE	0.00100863	569.388
rs4737010	8	41630447	A	G	A	G	0.028	0.011	0.229	0.23	FALSE	FALSE	FALSE	0.0089	0.21	TRUE	0.003	2.2e-28	TRUE	TRUE	0.000276845	156.168
rs10838634	11	46929954	G	A	G	A	-0.026	-0.016	0.902	0.903	FALSE	FALSE	FALSE	0.013	0.22	TRUE	0.004	5.8e-13	TRUE	TRUE	0.000119511	67.4058
rs10063803	5	176667327	A	C	A	C	0.025	-0.012	0.832	0.83	FALSE	FALSE	FALSE	0.0098	0.22	TRUE	0.003	3.3e-19	TRUE	TRUE	0.00017472	98.5495
rs12745411	1	214405704	T	G	T	G	0.018	-0.0092	0.599	0.6	FALSE	FALSE	FALSE	0.0076	0.23	TRUE	0.002	3.2e-16	TRUE	TRUE	0.000155649	87.791
rs7157267	14	103350813	C	T	C	T	0.03	0.011	0.221	0.23	FALSE	FALSE	FALSE	0.0089	0.23	TRUE	0.003	9.5e-33	TRUE	TRUE	0.000309886	174.813
rs11712335	3	128210550	C	T	C	T	0.016	-0.01	0.27	0.27	FALSE	FALSE	FALSE	0.0085	0.23	TRUE	0.002	2.3e-11	TRUE	TRUE	0.000100915	56.9163
rs10956401	8	129002419	A	G	A	G	-0.025	0.0094	0.343	0.35	FALSE	FALSE	FALSE	0.0078	0.23	TRUE	0.002	9.3e-30	TRUE	TRUE	0.000281689	158.901
rs8058619	16	75182354	C	G	C	G	-0.018	-0.0095	0.308	0.31	FALSE	TRUE	FALSE	0.0081	0.24	TRUE	0.002	2.7e-14	TRUE	TRUE	0.000138112	77.8983
rs61387190	19	44260929	T	C	T	C	0.03	0.012	0.157	0.16	FALSE	FALSE	FALSE	0.01	0.25	TRUE	0.003	1.1e-25	TRUE	TRUE	0.000238232	134.381
rs13016839	2	234357513	G	A	G	A	-0.026	-0.014	0.106	0.11	FALSE	FALSE	FALSE	0.012	0.25	TRUE	0.003	6.8e-14	TRUE	TRUE	0.000128121	72.2623
rs4821124	22	21979289	C	T	C	T	-0.043	0.011	0.189	0.2	FALSE	FALSE	FALSE	0.0094	0.25	TRUE	0.003	6e-56	TRUE	TRUE	0.000566826	319.839
rs9592965	13	74615925	C	A	C	A	-0.015	0.0091	0.327	0.32	FALSE	FALSE	FALSE	0.008	0.26	TRUE	0.002	1.3e-10	TRUE	TRUE	9.9032e-05	55.854
rs72836561	17	41926126	T	C	T	C	-0.037	0.024	0.031	0.031	FALSE	FALSE	FALSE	0.022	0.27	TRUE	0.006	7.3e-10	TRUE	TRUE	8.22468e-05	46.3864
rs77234976	17	7141140	G	C	G	C	-0.024	0.012	0.145	0.15	FALSE	TRUE	FALSE	0.011	0.27	TRUE	0.003	5.3e-15	TRUE	TRUE	0.000142819	80.5535
rs12485738	3	56865776	G	A	G	A	0.017	0.0086	0.629	0.63	FALSE	FALSE	FALSE	0.0078	0.27	TRUE	0.002	5.5e-15	TRUE	TRUE	0.000134882	76.0759
rs3760456	17	27948844	T	C	T	C	-0.016	0.0081	0.441	0.44	FALSE	FALSE	FALSE	0.0075	0.28	TRUE	0.002	9.8e-14	TRUE	TRUE	0.000126218	71.1887
rs58667319	10	96524395	T	C	T	C	-0.024	-0.012	0.123	0.12	FALSE	FALSE	FALSE	0.011	0.29	TRUE	0.003	1.8e-13	TRUE	TRUE	0.000124267	70.0886
rs4407213	2	25541636	C	G	C	G	0.045	-0.025	0.032	0.03	FALSE	TRUE	FALSE	0.024	0.29	TRUE	0.006	2.2e-13	TRUE	TRUE	0.000125453	70.7572
rs7780328	7	99256844	G	A	G	A	0.04	-0.016	0.067	0.07	FALSE	FALSE	FALSE	0.015	0.29	TRUE	0.004	1.2e-21	TRUE	TRUE	0.000200035	112.831
rs28588745	8	10647044	T	A	T	A	0.024	0.0098	0.206	0.2	FALSE	TRUE	FALSE	0.0093	0.29	TRUE	0.003	3.4e-20	TRUE	TRUE	0.000188426	106.282
rs7007986	8	142217115	A	G	A	G	-0.022	0.0081	0.602	0.6	FALSE	FALSE	FALSE	0.0076	0.29	TRUE	0.002	1.1e-24	TRUE	TRUE	0.000231929	130.825
rs6477734	9	112728014	C	T	C	T	-0.015	0.0079	0.49	0.49	FALSE	FALSE	FALSE	0.0075	0.29	TRUE	0.002	1e-12	TRUE	TRUE	0.000112455	63.4255
rs11746	1	161683136	A	G	A	G	0.019	-0.0077	0.487	0.49	FALSE	FALSE	FALSE	0.0074	0.3	TRUE	0.002	7.4e-20	TRUE	TRUE	0.000180378	101.741
rs4948492	10	63719739	T	C	T	C	-0.024	-0.0081	0.66	0.67	FALSE	FALSE	FALSE	0.0079	0.31	TRUE	0.002	5.7e-26	TRUE	TRUE	0.000258509	145.822
rs1111890	11	100501571	G	C	G	C	0.023	0.0079	0.368	0.36	FALSE	TRUE	FALSE	0.0078	0.31	TRUE	0.002	1.7e-25	TRUE	TRUE	0.000246065	138.801
rs45528934	14	23793305	T	C	T	C	-0.019	-0.011	0.162	0.16	FALSE	FALSE	FALSE	0.01	0.31	TRUE	0.003	7.9e-11	TRUE	TRUE	9.80158e-05	55.2809
rs9392840	6	6901582	T	C	T	C	0.026	0.0088	0.272	0.28	FALSE	FALSE	FALSE	0.0087	0.31	TRUE	0.002	2.9e-26	TRUE	TRUE	0.000267718	151.018
rs1900942	12	26831928	G	C	G	C	0.018	0.01	0.839	0.84	FALSE	TRUE	FALSE	0.01	0.32	TRUE	0.003	2e-10	TRUE	TRUE	8.75312e-05	49.367
rs2327531	6	135048564	G	A	G	A	0.017	-0.0093	0.208	0.2	FALSE	FALSE	FALSE	0.0094	0.32	TRUE	0.003	2.7e-11	TRUE	TRUE	9.52174e-05	53.7024
rs4756265	11	36078171	G	A	G	A	0.02	-0.0074	0.418	0.42	FALSE	FALSE	FALSE	0.0076	0.33	TRUE	0.002	1.1e-19	TRUE	TRUE	0.000194621	109.777
rs9381130	6	42040606	A	G	A	G	0.027	-0.012	0.107	0.11	FALSE	FALSE	FALSE	0.012	0.33	TRUE	0.003	6.1e-15	TRUE	TRUE	0.000139313	78.5759
rs73112675	7	37379030	G	A	G	A	0.019	-0.0097	0.18	0.17	FALSE	FALSE	FALSE	0.0099	0.33	TRUE	0.003	5.9e-12	TRUE	TRUE	0.000106567	60.1043
rs11551890	7	97845713	A	G	A	G	0.013	0.0076	0.489	0.49	FALSE	FALSE	FALSE	0.0078	0.33	TRUE	0.002	7.8e-10	TRUE	TRUE	8.44591e-05	47.6342
rs12405457	1	160759052	G	A	G	A	0.026	0.0087	0.215	0.22	FALSE	FALSE	FALSE	0.0091	0.34	TRUE	0.003	7.1e-25	TRUE	TRUE	0.000228184	128.712
rs13019266	2	111604642	C	T	C	T	0.031	-0.0076	0.679	0.68	FALSE	FALSE	FALSE	0.008	0.34	TRUE	0.002	1e-41	TRUE	TRUE	0.000418917	236.345
rs1386623	4	38372043	T	G	T	G	0.068	-0.0077	0.681	0.67	FALSE	FALSE	FALSE	0.008	0.34	TRUE	0.002	8.5e-198	TRUE	TRUE	0.00200903	1135.26
rs251398	5	67509801	C	T	C	T	-0.017	0.0071	0.451	0.44	FALSE	FALSE	FALSE	0.0075	0.34	TRUE	0.002	2.5e-16	TRUE	TRUE	0.000143112	80.7188
rs2313571	8	22789184	T	C	T	C	0.019	0.0075	0.348	0.35	FALSE	FALSE	FALSE	0.0078	0.34	TRUE	0.002	4.2e-17	TRUE	TRUE	0.000163819	92.3998
rs11567699	5	35859011	G	C	G	C	0.056	0.0079	0.26	0.27	FALSE	TRUE	FALSE	0.0084	0.35	TRUE	0.002	2.8e-117	TRUE	TRUE	0.00120673	681.352
rs4718976	7	70113409	C	T	C	T	-0.016	0.0076	0.695	0.69	FALSE	FALSE	FALSE	0.0081	0.35	TRUE	0.002	5.2e-12	TRUE	TRUE	0.000108531	61.2122
rs10918048	1	164558512	T	A	T	A	-0.02	-0.011	0.122	0.12	FALSE	TRUE	FALSE	0.012	0.37	TRUE	0.003	7.9e-10	TRUE	TRUE	8.56928e-05	48.3301
rs9533100	13	42996548	T	G	T	G	-0.021	0.0068	0.536	0.52	FALSE	FALSE	FALSE	0.0076	0.37	TRUE	0.002	9.3e-23	TRUE	TRUE	0.000219357	123.732
rs4630833	20	1930798	C	T	C	T	-0.045	0.0076	0.263	0.27	FALSE	FALSE	FALSE	0.0084	0.37	TRUE	0.002	5.1e-79	TRUE	TRUE	0.000785016	443.053
rs1689796	1	182151236	G	T	G	T	0.018	0.0069	0.334	0.33	FALSE	FALSE	FALSE	0.0079	0.38	TRUE	0.002	2.5e-15	TRUE	TRUE	0.000144144	81.3007
rs34952318	20	11177055	A	G	A	G	-0.037	-0.016	0.049	0.051	FALSE	FALSE	FALSE	0.018	0.38	TRUE	0.005	1.3e-13	TRUE	TRUE	0.000127588	71.9617
rs7071131	10	121026712	G	A	G	A	-0.017	0.0064	0.495	0.5	FALSE	FALSE	FALSE	0.0075	0.39	TRUE	0.002	4.1e-15	TRUE	TRUE	0.000144486	81.4935
rs58432776	11	122514281	A	C	A	C	0.032	-0.0066	0.38	0.38	FALSE	FALSE	FALSE	0.0077	0.39	TRUE	0.002	1.8e-49	TRUE	TRUE	0.000482509	272.239
rs61867141	11	1874892	A	G	A	G	-0.02	-0.0084	0.195	0.2	FALSE	FALSE	FALSE	0.0097	0.39	TRUE	0.003	1.1e-13	TRUE	TRUE	0.00012558	70.829
rs17710008	6	153043035	A	G	A	G	0.02	0.0084	0.184	0.18	FALSE	FALSE	FALSE	0.0098	0.39	TRUE	0.003	1.7e-13	TRUE	TRUE	0.000120115	67.7464
rs5011302	1	56907563	C	T	C	T	-0.02	-0.0063	0.544	0.55	FALSE	FALSE	FALSE	0.0076	0.41	TRUE	0.002	2.2e-21	TRUE	TRUE	0.000198451	111.938
rs1293782	12	113463594	A	C	A	C	-0.015	-0.0065	0.643	0.65	FALSE	FALSE	FALSE	0.0079	0.41	TRUE	0.002	1.4e-11	TRUE	TRUE	0.000103298	58.2603
rs4530278	19	33752994	T	G	T	G	0.019	0.0063	0.601	0.61	FALSE	FALSE	FALSE	0.0077	0.41	TRUE	0.002	4.3e-18	TRUE	TRUE	0.000173135	97.6553
rs56243142	2	11333606	C	T	C	T	0.015	-0.0062	0.547	0.55	FALSE	FALSE	FALSE	0.0075	0.41	TRUE	0.002	3.9e-13	TRUE	TRUE	0.000111506	62.8901
rs3769818	2	202151163	G	A	G	A	0.033	0.0068	0.732	0.72	FALSE	FALSE	FALSE	0.0083	0.41	TRUE	0.002	1.1e-43	TRUE	TRUE	0.000427271	241.06
rs1344603	4	38109847	C	T	C	T	0.031	-0.0066	0.675	0.68	FALSE	FALSE	FALSE	0.008	0.41	TRUE	0.002	2.6e-42	TRUE	TRUE	0.000421639	237.881
rs2544920	5	100141374	T	A	T	A	0.014	0.0063	0.617	0.62	FALSE	TRUE	FALSE	0.0077	0.41	TRUE	0.002	6.6e-11	TRUE	TRUE	9.26339e-05	52.2452
rs3815725	5	150518532	G	A	G	A	-0.016	0.0062	0.519	0.53	FALSE	FALSE	FALSE	0.0075	0.41	TRUE	0.002	5.4e-14	TRUE	TRUE	0.000127815	72.0898
rs419470	5	16625591	G	A	G	A	0.016	-0.0069	0.716	0.72	FALSE	FALSE	FALSE	0.0083	0.41	TRUE	0.002	2.8e-11	TRUE	TRUE	0.000104112	58.7195
rs10875371	1	101762529	T	C	T	C	-0.022	0.0061	0.42	0.41	FALSE	FALSE	FALSE	0.0076	0.42	TRUE	0.002	2.4e-24	TRUE	TRUE	0.000235805	133.012
rs631864	15	70376441	C	T	C	T	0.014	-0.0062	0.472	0.48	FALSE	FALSE	FALSE	0.0077	0.42	TRUE	0.002	5.9e-11	TRUE	TRUE	9.76927e-05	55.0986
rs34891561	17	73027851	T	G	T	G	-0.015	-0.0064	0.333	0.34	FALSE	FALSE	FALSE	0.0079	0.42	TRUE	0.002	4.4e-11	TRUE	TRUE	9.995e-05	56.3718
rs2241978	2	113954006	G	A	G	A	0.021	0.006	0.482	0.47	FALSE	FALSE	FALSE	0.0075	0.42	TRUE	0.002	1.4e-23	TRUE	TRUE	0.000220214	124.216
rs72781679	2	24237712	A	G	A	G	0.061	0.009	0.135	0.13	FALSE	FALSE	FALSE	0.011	0.42	TRUE	0.003	3.1e-87	TRUE	TRUE	0.00086904	490.516
rs2647929	3	159693570	C	T	C	T	0.015	0.006	0.567	0.57	FALSE	FALSE	FALSE	0.0075	0.42	TRUE	0.002	1e-11	TRUE	TRUE	0.00011048	62.3114
rs1567124	8	25244326	A	C	A	C	0.015	0.0065	0.31	0.31	FALSE	FALSE	FALSE	0.0081	0.42	TRUE	0.002	5.5e-11	TRUE	TRUE	9.6255e-05	54.2877
rs72684793	4	123024769	A	C	A	C	0.015	-0.0065	0.3	0.3	FALSE	FALSE	FALSE	0.0082	0.43	TRUE	0.002	1.7e-10	TRUE	TRUE	9.45e-05	53.2977
rs9886191	7	156656661	T	C	T	C	-0.014	-0.0059	0.431	0.43	FALSE	FALSE	FALSE	0.0075	0.43	TRUE	0.002	7.5e-11	TRUE	TRUE	9.61337e-05	54.2192
rs150640087	7	50444152	T	G	T	G	0.061	0.025	0.016	0.015	FALSE	FALSE	FALSE	0.031	0.43	TRUE	0.009	1.1e-12	TRUE	TRUE	0.000117167	66.0833
rs7192652	16	57075180	G	A	G	A	0.022	0.0058	0.478	0.49	FALSE	FALSE	FALSE	0.0075	0.44	TRUE	0.002	1.1e-25	TRUE	TRUE	0.000241531	136.243
rs9375486	6	127388186	T	C	T	C	-0.013	0.0059	0.377	0.38	FALSE	FALSE	FALSE	0.0076	0.44	TRUE	0.002	1.6e-09	TRUE	TRUE	7.93864e-05	44.773
rs17703261	4	88058337	T	A	T	A	0.02	-0.0074	0.187	0.18	FALSE	TRUE	FALSE	0.0097	0.45	TRUE	0.003	2.4e-13	TRUE	TRUE	0.000121625	68.5979
rs11150084	16	78561820	G	C	G	C	0.015	0.0058	0.669	0.67	FALSE	TRUE	FALSE	0.0079	0.46	TRUE	0.002	1.9e-11	TRUE	TRUE	9.96476e-05	56.2012
rs9863821	3	151007175	T	C	T	C	0.026	0.0067	0.775	0.78	FALSE	FALSE	FALSE	0.009	0.46	TRUE	0.003	9.7e-24	TRUE	TRUE	0.000235755	132.984
rs3014983	1	65460691	T	C	T	C	-0.019	-0.0063	0.761	0.76	FALSE	FALSE	FALSE	0.0088	0.47	TRUE	0.003	6e-14	TRUE	TRUE	0.000131317	74.065
rs6755786	2	103048103	T	C	T	C	0.028	-0.0064	0.774	0.77	FALSE	FALSE	FALSE	0.0088	0.47	TRUE	0.003	1.1e-27	TRUE	TRUE	0.000274281	154.721
rs10937106	3	182738287	A	G	A	G	-0.015	0.0059	0.713	0.71	FALSE	FALSE	FALSE	0.0082	0.47	TRUE	0.002	5.3e-10	TRUE	TRUE	9.2084e-05	51.935
rs2807303	9	82187095	A	G	A	G	0.022	0.0057	0.346	0.34	FALSE	FALSE	FALSE	0.0079	0.47	TRUE	0.002	1.2e-22	TRUE	TRUE	0.000219043	123.555
rs2800883	1	112143035	C	T	C	T	-0.014	0.0054	0.378	0.37	FALSE	FALSE	FALSE	0.0077	0.48	TRUE	0.002	1.2e-10	TRUE	TRUE	9.21655e-05	51.981
rs4764803	12	101898230	G	C	G	C	0.015	-0.0054	0.616	0.62	FALSE	TRUE	FALSE	0.0077	0.48	TRUE	0.002	7.5e-12	TRUE	TRUE	0.000106445	60.0353
rs71420836	2	129060871	T	C	T	C	0.033	-0.0089	0.096	0.1	FALSE	FALSE	FALSE	0.013	0.48	TRUE	0.004	2.8e-20	TRUE	TRUE	0.000189016	106.614
rs10494783	1	198663661	A	G	A	G	-0.054	0.011	0.051	0.053	FALSE	FALSE	FALSE	0.017	0.49	TRUE	0.005	3.9e-29	TRUE	TRUE	0.000282263	159.225
rs9532679	13	41522338	C	A	C	A	-0.032	-0.0073	0.15	0.15	FALSE	FALSE	FALSE	0.011	0.49	TRUE	0.003	1.7e-26	TRUE	TRUE	0.00026112	147.296
rs730126	2	12891476	C	A	C	A	0.015	0.0052	0.414	0.43	FALSE	FALSE	FALSE	0.0076	0.49	TRUE	0.002	1.2e-12	TRUE	TRUE	0.000109172	61.5735
rs2294861	6	53136516	T	C	T	C	0.018	0.0057	0.294	0.29	FALSE	FALSE	FALSE	0.0082	0.49	TRUE	0.002	1.7e-14	TRUE	TRUE	0.000134501	75.8615
rs1441850	8	79657666	C	T	C	T	0.052	0.0059	0.249	0.26	FALSE	FALSE	FALSE	0.0086	0.49	TRUE	0.002	2.1e-99	TRUE	TRUE	0.00101129	570.889
rs3861929	1	201025850	T	C	T	C	-0.016	0.0052	0.605	0.61	FALSE	FALSE	FALSE	0.0077	0.5	TRUE	0.002	3.7e-14	TRUE	TRUE	0.000122355	69.0099
rs2791737	9	133632758	G	A	G	A	-0.015	-0.0051	0.398	0.4	FALSE	FALSE	FALSE	0.0076	0.5	TRUE	0.002	3.2e-12	TRUE	TRUE	0.000107818	60.81
rs574185	11	221322	T	G	T	G	0.017	0.0049	0.538	0.53	FALSE	FALSE	FALSE	0.0075	0.51	TRUE	0.002	2.8e-16	TRUE	TRUE	0.000143665	81.0309
rs62180252	2	182175221	C	T	C	T	0.052	-0.0057	0.25	0.25	FALSE	FALSE	FALSE	0.0086	0.51	TRUE	0.002	6.6e-101	TRUE	TRUE	0.001014	572.42
rs10794175	10	126358073	T	G	T	G	-0.022	-0.0048	0.415	0.42	FALSE	FALSE	FALSE	0.0075	0.52	TRUE	0.002	3.3e-24	TRUE	TRUE	0.000235006	132.561
rs6586777	8	18702471	A	C	A	C	-0.013	0.0048	0.436	0.45	FALSE	FALSE	FALSE	0.0075	0.52	TRUE	0.002	6.8e-10	TRUE	TRUE	8.31156e-05	46.8764
rs2710804	7	36084529	C	T	C	T	0.015	-0.0048	0.377	0.37	FALSE	FALSE	FALSE	0.0077	0.53	TRUE	0.002	1.4e-11	TRUE	TRUE	0.000105692	59.6106
rs12021809	1	225941782	A	G	A	G	-0.027	0.0072	0.109	0.11	FALSE	FALSE	FALSE	0.012	0.54	TRUE	0.003	1.3e-15	TRUE	TRUE	0.0001416	79.8655
rs2091084	10	30492267	C	T	C	T	0.014	-0.0047	0.653	0.66	FALSE	FALSE	FALSE	0.0079	0.55	TRUE	0.002	1.3e-09	TRUE	TRUE	8.88237e-05	50.096
rs4973318	2	231222675	C	T	C	T	0.022	-0.0071	0.106	0.11	FALSE	FALSE	FALSE	0.012	0.55	TRUE	0.003	9e-11	TRUE	TRUE	9.17316e-05	51.7362
rs6796	7	6502367	C	T	C	T	0.028	0.0049	0.278	0.27	FALSE	FALSE	FALSE	0.0085	0.56	TRUE	0.002	2.3e-33	TRUE	TRUE	0.000314723	177.542
rs6538189	12	89885923	A	C	A	C	0.016	0.005	0.239	0.23	FALSE	FALSE	FALSE	0.0088	0.57	TRUE	0.002	7.5e-11	TRUE	TRUE	9.3122e-05	52.5205
rs7572278	2	8563029	A	T	A	T	0.023	0.0055	0.203	0.2	FALSE	TRUE	FALSE	0.0097	0.57	TRUE	0.003	1.2e-18	TRUE	TRUE	0.000171175	96.5496
rs2635119	1	79352340	C	T	C	T	0.017	0.0045	0.688	0.69	FALSE	FALSE	FALSE	0.0081	0.58	TRUE	0.002	6.5e-14	TRUE	TRUE	0.000124071	69.9779
rs11593057	10	14887979	T	C	T	C	-0.018	-0.0057	0.161	0.16	FALSE	FALSE	FALSE	0.01	0.58	TRUE	0.003	1.7e-10	TRUE	TRUE	8.75312e-05	49.367
rs72790861	10	44880207	G	C	G	C	-0.018	0.0045	0.308	0.31	FALSE	TRUE	FALSE	0.0081	0.58	TRUE	0.002	7e-15	TRUE	TRUE	0.000138112	77.8983
rs11652760	17	16786819	G	T	G	T	-0.025	-0.0069	0.101	0.1	FALSE	FALSE	FALSE	0.013	0.58	TRUE	0.004	2.1e-12	TRUE	TRUE	0.000113499	64.0142
rs16870458	6	10545728	A	G	A	G	-0.016	-0.0051	0.221	0.21	FALSE	FALSE	FALSE	0.0092	0.58	TRUE	0.003	4.1e-10	TRUE	TRUE	8.81454e-05	49.7135
rs17041439	12	101873240	C	A	C	A	0.043	0.0089	0.056	0.06	FALSE	FALSE	FALSE	0.016	0.59	TRUE	0.005	2e-20	TRUE	TRUE	0.000195491	110.268
rs837223	8	130971463	T	C	T	C	-0.017	-0.0041	0.343	0.35	FALSE	FALSE	FALSE	0.0079	0.6	TRUE	0.002	6.1e-14	TRUE	TRUE	0.000130253	73.4649
rs67483792	13	72503638	T	C	T	C	-0.036	-0.0097	0.043	0.042	FALSE	FALSE	FALSE	0.019	0.61	TRUE	0.005	1.3e-11	TRUE	TRUE	0.000106663	60.1586
rs28853644	16	30801027	T	C	T	C	-0.025	-0.0043	0.27	0.27	FALSE	FALSE	FALSE	0.0084	0.61	TRUE	0.002	2.3e-26	TRUE	TRUE	0.000246375	138.976
rs2665967	17	74016834	C	T	C	T	0.015	-0.0043	0.732	0.73	FALSE	FALSE	FALSE	0.0085	0.61	TRUE	0.002	1.2e-09	TRUE	TRUE	8.82792e-05	49.7889
rs10179705	2	188315234	A	G	A	G	-0.022	0.0042	0.292	0.3	FALSE	FALSE	FALSE	0.0082	0.61	TRUE	0.002	4.2e-21	TRUE	TRUE	0.00020012	112.879
rs1893592	21	43855067	C	A	C	A	0.016	0.0042	0.3	0.29	FALSE	FALSE	FALSE	0.0083	0.61	TRUE	0.002	2.7e-12	TRUE	TRUE	0.00010752	60.6418
rs12336678	9	21785894	T	C	T	C	-0.023	0.0064	0.098	0.097	FALSE	FALSE	FALSE	0.013	0.61	TRUE	0.004	1.1e-10	TRUE	TRUE	9.3523e-05	52.7466
rs175714	14	75981856	C	T	C	T	0.027	-0.0038	0.577	0.58	FALSE	FALSE	FALSE	0.0076	0.62	TRUE	0.002	5.1e-36	TRUE	TRUE	0.000355856	200.754
rs2453582	17	19439066	T	C	T	C	0.018	-0.0038	0.386	0.39	FALSE	FALSE	FALSE	0.0077	0.62	TRUE	0.002	6.6e-17	TRUE	TRUE	0.000153579	86.623
rs4940572	18	60826343	A	G	A	G	0.024	0.0054	0.134	0.14	FALSE	FALSE	FALSE	0.011	0.62	TRUE	0.003	2.8e-14	TRUE	TRUE	0.000133683	75.3996
rs7627511	3	171178037	C	G	C	G	-0.018	0.0047	0.217	0.22	FALSE	TRUE	FALSE	0.0096	0.62	TRUE	0.003	2.1e-11	TRUE	TRUE	0.000110102	62.0984
rs61750929	9	91495135	T	C	T	C	-0.076	-0.0081	0.056	0.057	FALSE	FALSE	FALSE	0.016	0.62	TRUE	0.005	6e-60	TRUE	TRUE	0.000610685	344.603
rs41317270	10	98369755	T	C	T	C	-0.018	-0.0048	0.177	0.17	FALSE	FALSE	FALSE	0.0099	0.63	TRUE	0.003	3.2e-11	TRUE	TRUE	9.43948e-05	53.2384
rs2057340	14	35848774	G	A	G	A	0.016	0.0038	0.655	0.66	FALSE	FALSE	FALSE	0.0079	0.63	TRUE	0.002	1.2e-12	TRUE	TRUE	0.000115699	65.2554
rs17229044	16	11062936	T	C	T	C	-0.019	0.0044	0.208	0.21	FALSE	FALSE	FALSE	0.0092	0.63	TRUE	0.003	7.2e-13	TRUE	TRUE	0.000118939	67.0831
rs34323943	20	52192637	C	T	C	T	0.023	-0.0057	0.111	0.11	FALSE	FALSE	FALSE	0.012	0.63	TRUE	0.003	2e-11	TRUE	TRUE	0.000104402	58.8832
rs78270096	5	110517419	A	G	A	G	-0.032	0.0075	0.07	0.068	FALSE	FALSE	FALSE	0.016	0.64	TRUE	0.004	2.5e-13	TRUE	TRUE	0.000133325	75.1977
rs4531346	1	204269185	A	G	A	G	-0.02	-0.0038	0.268	0.27	FALSE	FALSE	FALSE	0.0084	0.65	TRUE	0.002	3.5e-16	TRUE	TRUE	0.000156941	88.5197
rs62485905	7	138741586	T	C	T	C	-0.018	-0.0034	0.551	0.56	FALSE	FALSE	FALSE	0.0076	0.65	TRUE	0.002	2e-17	TRUE	TRUE	0.000160315	90.4229
rs34025077	15	70033578	G	A	G	A	-0.033	-0.0055	0.103	0.1	FALSE	FALSE	FALSE	0.013	0.66	TRUE	0.003	2.1e-21	TRUE	TRUE	0.000201228	113.504
rs6502555	17	2729652	C	T	C	T	0.029	-0.0037	0.269	0.27	FALSE	FALSE	FALSE	0.0085	0.66	TRUE	0.002	7.5e-34	TRUE	TRUE	0.000330747	186.584
rs2522972	17	35839021	T	C	T	C	-0.022	-0.0033	0.639	0.64	FALSE	FALSE	FALSE	0.0078	0.67	TRUE	0.002	7.4e-23	TRUE	TRUE	0.000223297	125.955
rs34030812	2	144248905	C	T	C	T	-0.019	0.0033	0.367	0.37	FALSE	FALSE	FALSE	0.0077	0.67	TRUE	0.002	3.2e-18	TRUE	TRUE	0.000167729	94.6054
rs35010780	9	86499923	A	G	A	G	-0.022	-0.0049	0.129	0.13	FALSE	FALSE	FALSE	0.011	0.67	TRUE	0.003	7.7e-12	TRUE	TRUE	0.000108764	61.3432
rs7662083	4	80933308	A	G	A	G	-0.031	-0.0031	0.529	0.54	FALSE	FALSE	FALSE	0.0075	0.68	TRUE	0.002	1.2e-48	TRUE	TRUE	0.000478884	270.193
rs72928038	6	90976768	A	G	A	G	-0.036	0.0041	0.179	0.17	FALSE	FALSE	FALSE	0.01	0.68	TRUE	0.003	4e-38	TRUE	TRUE	0.000380918	214.898
rs10762264	10	70976833	A	G	A	G	-0.021	-0.0032	0.685	0.68	FALSE	FALSE	FALSE	0.008	0.69	TRUE	0.002	1.5e-20	TRUE	TRUE	0.000190314	107.347
rs11848179	14	64977053	G	A	G	A	0.03	0.0032	0.318	0.31	FALSE	FALSE	FALSE	0.008	0.69	TRUE	0.002	2.1e-38	TRUE	TRUE	0.000390377	220.237
rs4711790	6	44573822	T	C	T	C	-0.019	0.0032	0.341	0.34	FALSE	FALSE	FALSE	0.0079	0.69	TRUE	0.002	7.4e-18	TRUE	TRUE	0.000162247	91.5131
rs696	14	35871093	T	C	T	C	0.027	0.003	0.363	0.37	FALSE	FALSE	FALSE	0.0077	0.7	TRUE	0.002	2.3e-34	TRUE	TRUE	0.000337135	190.189
rs12526696	6	108053364	A	G	A	G	0.039	0.0038	0.161	0.16	FALSE	FALSE	FALSE	0.01	0.71	TRUE	0.003	1.4e-41	TRUE	TRUE	0.00041091	231.826
rs1878036	10	82280137	G	T	G	T	0.018	0.0033	0.794	0.79	FALSE	FALSE	FALSE	0.0092	0.72	TRUE	0.003	2.4e-11	TRUE	TRUE	0.000105989	59.7785
rs978917	2	223974443	A	G	A	G	0.017	-0.0028	0.616	0.61	FALSE	FALSE	FALSE	0.0077	0.72	TRUE	0.002	2.1e-15	TRUE	TRUE	0.000136722	77.1143
rs117934175	8	79069520	A	G	A	G	-0.043	0.0071	0.04	0.041	FALSE	FALSE	FALSE	0.019	0.72	TRUE	0.005	3.1e-15	TRUE	TRUE	0.000142003	80.0932
rs11084096	19	52128795	A	G	A	G	-0.018	0.0029	0.296	0.29	FALSE	FALSE	FALSE	0.0083	0.73	TRUE	0.002	1.4e-14	TRUE	TRUE	0.000135033	76.1612
rs78487206	19	55347738	T	G	T	G	-0.019	0.0048	0.165	0.16	FALSE	FALSE	FALSE	0.014	0.73	TRUE	0.003	2.8e-10	TRUE	TRUE	9.94735e-05	56.1031
rs6006356	22	30503171	A	G	A	G	0.035	0.0026	0.446	0.45	FALSE	FALSE	FALSE	0.0075	0.73	TRUE	0.002	1e-61	TRUE	TRUE	0.000605356	341.594
rs894885	8	72908283	T	G	T	G	-0.019	0.0029	0.238	0.24	FALSE	FALSE	FALSE	0.0088	0.74	TRUE	0.002	4.4e-14	TRUE	TRUE	0.000130939	73.852
rs149453951	15	69583434	T	C	T	C	0.048	-0.0087	0.024	0.024	FALSE	FALSE	FALSE	0.029	0.76	TRUE	0.007	3.6e-11	TRUE	TRUE	0.000107938	60.8774
rs6721663	2	7615061	A	G	A	G	-0.026	0.0031	0.159	0.16	FALSE	FALSE	FALSE	0.01	0.76	TRUE	0.003	1.2e-19	TRUE	TRUE	0.000180788	101.973
rs6064762	20	57867578	C	T	C	T	-0.013	0.0023	0.539	0.55	FALSE	FALSE	FALSE	0.0076	0.76	TRUE	0.002	2.9e-10	TRUE	TRUE	8.39859e-05	47.3673
rs75925066	5	134722833	A	C	A	C	0.087	0.0081	0.023	0.023	FALSE	FALSE	FALSE	0.026	0.76	TRUE	0.007	1.5e-35	TRUE	TRUE	0.000340166	191.9
rs7161799	15	58770523	T	C	T	C	0.038	-0.0041	0.075	0.076	FALSE	FALSE	FALSE	0.014	0.77	TRUE	0.004	1.3e-20	TRUE	TRUE	0.000200355	113.012
rs202638	22	41855458	G	A	G	A	-0.027	-0.0027	0.795	0.79	FALSE	FALSE	FALSE	0.0092	0.77	TRUE	0.003	2.5e-24	TRUE	TRUE	0.000237618	134.035
rs10138752	14	69179971	T	C	T	C	-0.029	0.0039	0.078	0.081	FALSE	FALSE	FALSE	0.014	0.78	TRUE	0.004	3.2e-13	TRUE	TRUE	0.000120963	68.2244
rs805316	2	54133744	C	T	C	T	-0.015	0.0022	0.276	0.28	FALSE	FALSE	FALSE	0.0083	0.79	TRUE	0.002	1.4e-10	TRUE	TRUE	8.99208e-05	50.7149
rs17119	6	14719496	A	G	A	G	-0.018	0.0024	0.804	0.81	FALSE	FALSE	FALSE	0.0095	0.8	TRUE	0.003	3e-11	TRUE	TRUE	0.000102114	57.5927
rs3735485	7	45009341	G	A	G	A	0.045	0.0026	0.845	0.84	FALSE	FALSE	FALSE	0.01	0.8	TRUE	0.003	2.8e-54	TRUE	TRUE	0.000530449	299.302
rs6929208	6	109720405	C	G	C	G	-0.015	-0.002	0.298	0.3	FALSE	TRUE	FALSE	0.0081	0.81	TRUE	0.002	1.1e-10	TRUE	TRUE	9.41382e-05	53.0937
rs948421	8	61403965	C	T	C	T	0.014	-0.0019	0.376	0.38	FALSE	FALSE	FALSE	0.0077	0.81	TRUE	0.002	4.7e-11	TRUE	TRUE	9.19726e-05	51.8722
rs4659611	1	236033115	T	A	T	A	-0.018	0.002	0.744	0.75	FALSE	TRUE	FALSE	0.0086	0.82	TRUE	0.002	3.5e-13	TRUE	TRUE	0.000123421	69.6109
rs13018173	2	216248606	C	T	C	T	-0.015	0.002	0.232	0.23	FALSE	FALSE	FALSE	0.0088	0.82	TRUE	0.002	2.9e-09	TRUE	TRUE	8.01792e-05	45.2202
rs13045492	20	49134535	T	A	T	A	0.031	-0.003	0.084	0.09	FALSE	TRUE	FALSE	0.013	0.82	TRUE	0.004	1.2e-15	TRUE	TRUE	0.000147886	83.412
rs332507	3	124435110	C	T	C	T	-0.018	0.002	0.22	0.22	FALSE	FALSE	FALSE	0.009	0.82	TRUE	0.003	2e-12	TRUE	TRUE	0.000111197	62.7157
rs6882776	5	172664163	A	G	A	G	0.014	0.0019	0.283	0.29	FALSE	FALSE	FALSE	0.0083	0.82	TRUE	0.002	3.5e-09	TRUE	TRUE	7.95411e-05	44.8603
rs3761846	9	123689597	T	C	T	C	0.021	0.0015	0.569	0.57	FALSE	FALSE	FALSE	0.0075	0.84	TRUE	0.002	3.3e-23	TRUE	TRUE	0.000216301	122.008
rs2075302	2	163076146	C	T	C	T	-0.015	-0.0014	0.453	0.46	FALSE	FALSE	FALSE	0.0076	0.85	TRUE	0.002	2.1e-12	TRUE	TRUE	0.000111506	62.8901
rs58835386	5	131600559	G	A	G	A	-0.023	-0.0014	0.567	0.55	FALSE	FALSE	FALSE	0.0075	0.85	TRUE	0.002	4.1e-26	TRUE	TRUE	0.000259751	146.523
rs2727487	7	129513820	C	A	C	A	-0.014	-0.0015	0.629	0.63	FALSE	FALSE	FALSE	0.0077	0.85	TRUE	0.002	4.8e-10	TRUE	TRUE	9.14767e-05	51.5925
rs447361	16	4148240	G	T	G	T	0.02	-0.0014	0.669	0.66	FALSE	FALSE	FALSE	0.0079	0.86	TRUE	0.002	2.7e-18	TRUE	TRUE	0.000177151	99.9211
rs11247712	1	28229681	T	C	T	C	-0.02	-0.0013	0.369	0.37	FALSE	FALSE	FALSE	0.0077	0.87	TRUE	0.002	8.8e-21	TRUE	TRUE	0.000186271	105.066
rs62124251	19	13915213	T	G	T	G	0.032	0.0013	0.348	0.35	FALSE	FALSE	FALSE	0.008	0.87	TRUE	0.002	2.6e-47	TRUE	TRUE	0.000464683	262.177
rs2070745	19	52249947	G	C	G	C	-0.017	-0.0013	0.365	0.37	FALSE	TRUE	FALSE	0.008	0.87	TRUE	0.002	6.3e-14	TRUE	TRUE	0.000133966	75.5594
rs748113	10	73508791	C	T	C	T	-0.035	-0.0012	0.436	0.45	FALSE	FALSE	FALSE	0.0077	0.88	TRUE	0.002	1.3e-61	TRUE	TRUE	0.000602465	339.961
rs34325	12	12877692	C	T	C	T	-0.027	0.0011	0.524	0.54	FALSE	FALSE	FALSE	0.0075	0.88	TRUE	0.002	4.1e-36	TRUE	TRUE	0.00036366	205.159
rs17507693	15	83793622	T	A	T	A	0.017	0.0013	0.222	0.22	FALSE	TRUE	FALSE	0.0089	0.88	TRUE	0.003	2.6e-11	TRUE	TRUE	9.98298e-05	56.3041
rs35251378	19	10459969	A	G	A	G	0.044	0.0013	0.293	0.29	FALSE	FALSE	FALSE	0.0083	0.88	TRUE	0.002	2.8e-78	TRUE	TRUE	0.000802089	452.696
rs17832339	15	90557494	T	G	T	G	0.05	0.0028	0.039	0.041	FALSE	FALSE	FALSE	0.019	0.89	TRUE	0.005	1.4e-19	TRUE	TRUE	0.000187395	105.7
rs9316484	13	50645164	C	T	C	T	-0.028	-0.0011	0.22	0.21	FALSE	FALSE	FALSE	0.0092	0.9	TRUE	0.003	3.8e-27	TRUE	TRUE	0.000269069	151.781
rs6072080	20	39260927	T	C	T	C	0.021	0.001	0.585	0.58	FALSE	FALSE	FALSE	0.0076	0.9	TRUE	0.002	2e-21	TRUE	TRUE	0.000214128	120.782
rs17612648	1	198665917	G	C	G	C	0.061	0.0033	0.015	0.01	FALSE	TRUE	FALSE	0.035	0.92	TRUE	0.009	5.1e-11	TRUE	TRUE	0.000109956	62.0156
rs4913407	12	68560246	T	G	T	G	0.016	-0.0008	0.705	0.7	FALSE	FALSE	FALSE	0.0082	0.92	TRUE	0.002	5.2e-12	TRUE	TRUE	0.000106483	60.057
rs62621812	7	127015083	A	G	A	G	0.058	-0.0025	0.02	0.026	FALSE	FALSE	FALSE	0.025	0.92	TRUE	0.008	5e-14	TRUE	TRUE	0.000131869	74.3764
rs1997577	21	16371102	T	A	T	A	-0.018	0.0009	0.155	0.16	FALSE	TRUE	FALSE	0.01	0.93	TRUE	0.003	1.5e-09	TRUE	TRUE	8.48718e-05	47.867
rs73142294	4	40301624	T	C	T	C	0.016	0.0008	0.249	0.25	FALSE	FALSE	FALSE	0.0087	0.93	TRUE	0.002	1.7e-10	TRUE	TRUE	9.57435e-05	53.9991
rs6995717	8	106229410	C	T	C	T	-0.013	0.0007	0.449	0.44	FALSE	FALSE	FALSE	0.0076	0.93	TRUE	0.002	4.8e-10	TRUE	TRUE	8.36209e-05	47.1614
rs3812849	13	74701736	C	A	C	A	0.045	-0.0005	0.264	0.27	FALSE	FALSE	FALSE	0.0084	0.95	TRUE	0.002	2.7e-76	TRUE	TRUE	0.000786931	444.135
rs35592432	3	71355240	C	G	C	G	0.107	0.0013	0.027	0.028	FALSE	TRUE	FALSE	0.025	0.96	TRUE	0.007	1.6e-55	TRUE	TRUE	0.000601553	339.447
rs6926219	6	122720806	A	G	A	G	0.025	0.0004	0.547	0.54	FALSE	FALSE	FALSE	0.0075	0.96	TRUE	0.002	1.7e-32	TRUE	TRUE	0.000309739	174.729
rs1677490	16	9028541	C	G	C	G	0.016	0.0003	0.794	0.79	FALSE	TRUE	FALSE	0.0092	0.97	TRUE	0.003	1.7e-09	TRUE	TRUE	8.37448e-05	47.2313
rs7637449	3	56628031	A	G	A	G	0.015	-0.0003	0.529	0.54	FALSE	FALSE	FALSE	0.0075	0.97	TRUE	0.002	3.4e-13	TRUE	TRUE	0.000112122	63.2374
rs2298850	4	72614267	C	G	C	G	-0.016	0.0003	0.279	0.27	FALSE	TRUE	FALSE	0.0084	0.97	TRUE	0.002	1.4e-11	TRUE	TRUE	0.000102993	58.0885
rs41267765	6	159462424	T	C	T	C	-0.048	-0.0009	0.021	0.022	FALSE	FALSE	FALSE	0.026	0.97	TRUE	0.007	3.3e-11	TRUE	TRUE	9.47359e-05	53.4308
rs6982175	8	61812553	C	T	C	T	-0.023	0.0004	0.879	0.88	FALSE	FALSE	FALSE	0.012	0.97	TRUE	0.003	5.1e-12	TRUE	TRUE	0.000112528	63.4665
rs4970926	1	150673684	C	T	C	T	-0.027	0.0002	0.513	0.51	FALSE	FALSE	FALSE	0.0075	0.98	TRUE	0.002	3.1e-38	TRUE	TRUE	0.000364254	205.493
rs872071	6	411064	G	A	G	A	0.025	0.0002	0.528	0.51	FALSE	FALSE	FALSE	0.0075	0.98	TRUE	0.002	2.2e-32	TRUE	TRUE	0.00031152	175.735
rs2887944	3	27758275	T	G	T	G	0.024	0.0001	0.435	0.44	FALSE	FALSE	FALSE	0.0076	0.99	TRUE	0.002	2e-28	TRUE	TRUE	0.000283133	159.716
rs11706384	3	39296881	T	G	T	G	0.026	-0.0001	0.236	0.23	FALSE	FALSE	FALSE	0.0088	0.99	TRUE	0.002	4.4e-25	TRUE	TRUE	0.000243771	137.507

## Sheet: Sup Table 5. neutrophil
SNP	chr	pos	effect_allele.exposure	other_allele.exposure	effect_allele.outcome	other_allele.outcome	beta.exposure	beta.outcome	eaf.exposure	eaf.outcome	remove	palindromic	ambiguous	se.outcome	pval.outcome	mr_keep.outcome	se.exposure	pval.exposure	mr_keep.exposure	mr_keep	PVE	F statistics
rs6011066	20	62364180	A	G	A	G	0.018	0.033	0.674	0.69	FALSE	FALSE	FALSE	0.008	3e-05	TRUE	0.002	1.4e-14	TRUE	TRUE	0.000142381	80.3064
rs1864585	8	10732905	G	A	G	A	-0.022	0.036	0.742	0.75	FALSE	FALSE	FALSE	0.0087	3.2e-05	TRUE	0.002	7.8e-19	TRUE	TRUE	0.00018531	104.524
rs7261425	20	20068635	G	C	G	C	-0.018	-0.033	0.279	0.28	FALSE	TRUE	FALSE	0.0083	6.3e-05	TRUE	0.002	2.8e-13	TRUE	TRUE	0.000130351	73.5203
rs72959041	6	127454893	A	G	A	G	-0.033	0.064	0.049	0.053	FALSE	FALSE	FALSE	0.017	0.00022	TRUE	0.005	5.3e-11	TRUE	TRUE	0.000101493	57.242
rs10971930	9	34116083	C	T	C	T	-0.027	0.04	0.127	0.13	FALSE	FALSE	FALSE	0.011	0.00036	TRUE	0.003	3.3e-17	TRUE	TRUE	0.00016165	91.1762
rs5757886	22	40636076	C	T	C	T	0.018	0.03	0.748	0.75	FALSE	FALSE	FALSE	0.0086	0.00041	TRUE	0.002	1.2e-13	TRUE	TRUE	0.000122145	68.8916
rs455381	9	136905577	A	C	A	C	0.02	0.029	0.266	0.29	FALSE	FALSE	FALSE	0.0083	0.0005	TRUE	0.002	3.4e-16	TRUE	TRUE	0.000156195	88.0991
rs7927894	11	76301316	T	C	T	C	-0.014	-0.027	0.392	0.38	FALSE	FALSE	FALSE	0.0077	0.00055	TRUE	0.002	9.3e-11	TRUE	TRUE	9.34277e-05	52.6929
rs17091786	14	35565856	T	A	T	A	-0.021	0.032	0.2	0.2	FALSE	TRUE	FALSE	0.0093	0.00058	TRUE	0.003	1.9e-14	TRUE	TRUE	0.00014112	79.595
rs7916672	10	13534234	T	C	T	C	0.013	-0.025	0.6	0.58	FALSE	FALSE	FALSE	0.0076	0.00096	TRUE	0.002	1.1e-09	TRUE	TRUE	8.112e-05	45.7508
rs11676298	2	227291731	G	C	G	C	-0.025	-0.032	0.192	0.19	FALSE	TRUE	FALSE	0.0096	0.00096	TRUE	0.003	1.5e-20	TRUE	TRUE	0.00019392	109.381
rs74625883	2	65663381	A	G	A	G	-0.025	0.032	0.176	0.19	FALSE	FALSE	FALSE	0.0097	0.0011	TRUE	0.003	3.2e-18	TRUE	TRUE	0.00018128	102.25
rs6831368	4	6969919	G	A	G	A	-0.015	0.025	0.362	0.36	FALSE	FALSE	FALSE	0.0077	0.0011	TRUE	0.002	1.8e-11	TRUE	TRUE	0.00010393	58.6169
rs42033	7	92237533	T	A	T	A	0.028	-0.029	0.208	0.21	FALSE	TRUE	FALSE	0.0092	0.0017	TRUE	0.003	1.4e-25	TRUE	TRUE	0.000258306	145.708
rs4469770	10	65013912	G	A	G	A	-0.021	0.028	0.784	0.78	FALSE	FALSE	FALSE	0.009	0.0021	TRUE	0.003	4.9e-16	TRUE	TRUE	0.000149361	84.2441
rs3735080	7	150217309	T	C	T	C	-0.026	0.027	0.23	0.24	FALSE	FALSE	FALSE	0.0088	0.0021	TRUE	0.003	1.7e-23	TRUE	TRUE	0.000239439	135.063
rs1793937	12	48375475	G	C	G	C	-0.015	0.023	0.401	0.39	FALSE	TRUE	FALSE	0.0077	0.0024	TRUE	0.002	3.4e-12	TRUE	TRUE	0.00010809	60.963
rs1539330	10	94502738	T	C	T	C	-0.022	0.033	0.134	0.14	FALSE	FALSE	FALSE	0.011	0.0025	TRUE	0.003	3.3e-11	TRUE	TRUE	0.000112331	63.3553
rs6718526	2	161214175	C	T	C	T	-0.019	0.028	0.798	0.8	FALSE	FALSE	FALSE	0.0094	0.003	TRUE	0.003	1.9e-12	TRUE	TRUE	0.000116384	65.6414
rs4924590	15	42233673	A	T	A	T	0.02	0.025	0.244	0.25	FALSE	TRUE	FALSE	0.0086	0.0035	TRUE	0.003	2.3e-15	TRUE	TRUE	0.000147571	83.2342
rs10882881	10	99010067	A	T	A	T	0.02	-0.022	0.6	0.6	FALSE	TRUE	FALSE	0.0076	0.004	TRUE	0.002	1.8e-19	TRUE	TRUE	0.000192	108.298
rs2143606	20	42838550	G	A	G	A	-0.022	0.021	0.455	0.46	FALSE	FALSE	FALSE	0.0075	0.0047	TRUE	0.002	9.9e-24	TRUE	TRUE	0.00024004	135.402
rs11654706	17	38147293	G	A	G	A	-0.021	0.028	0.168	0.17	FALSE	FALSE	FALSE	0.01	0.0048	TRUE	0.003	4.2e-13	TRUE	TRUE	0.000123282	69.533
rs115340020	1	92766438	A	G	A	G	0.055	0.067	0.028	0.026	FALSE	FALSE	FALSE	0.024	0.0056	TRUE	0.006	2.1e-17	TRUE	TRUE	0.000164657	92.8725
rs7530375	1	212371305	G	T	G	T	-0.015	-0.021	0.452	0.44	FALSE	FALSE	FALSE	0.0075	0.0058	TRUE	0.002	1e-11	TRUE	TRUE	0.000111463	62.866
rs5747308	22	18133500	C	A	C	A	0.016	0.021	0.505	0.5	FALSE	FALSE	FALSE	0.0075	0.0058	TRUE	0.002	3.6e-13	TRUE	TRUE	0.000127987	72.1869
rs7578575	2	25488819	A	T	A	T	-0.027	-0.023	0.293	0.29	FALSE	TRUE	FALSE	0.0083	0.006	TRUE	0.002	8.7e-29	TRUE	TRUE	0.000302026	170.377
rs12611922	2	160462749	G	T	G	T	0.023	0.021	0.374	0.38	FALSE	FALSE	FALSE	0.0077	0.0061	TRUE	0.002	1.2e-24	TRUE	TRUE	0.000247703	139.725
rs6705577	2	43359275	C	G	C	G	-0.021	0.023	0.271	0.27	FALSE	TRUE	FALSE	0.0084	0.0069	TRUE	0.002	1.4e-18	TRUE	TRUE	0.000174247	98.2827
rs309375	4	123681156	A	C	A	C	-0.019	-0.021	0.572	0.56	FALSE	FALSE	FALSE	0.0077	0.0075	TRUE	0.002	2e-17	TRUE	TRUE	0.000176757	99.6988
rs2158799	7	28277107	G	C	G	C	0.043	0.02	0.61	0.61	FALSE	TRUE	FALSE	0.0077	0.0094	TRUE	0.002	7.3e-83	TRUE	TRUE	0.000879754	496.569
rs55706446	2	112239082	T	C	T	C	0.041	-0.041	0.075	0.074	FALSE	FALSE	FALSE	0.016	0.0097	TRUE	0.004	3.5e-21	TRUE	TRUE	0.000233239	131.564
rs7231555	18	19699122	G	A	G	A	0.026	0.034	0.088	0.09	FALSE	FALSE	FALSE	0.013	0.011	TRUE	0.004	2.8e-11	TRUE	TRUE	0.000108506	61.198
rs9398642	6	121883200	T	C	T	C	0.018	0.027	0.144	0.15	FALSE	FALSE	FALSE	0.011	0.011	TRUE	0.003	1.7e-09	TRUE	TRUE	7.98751e-05	45.0487
rs5011752	1	221044762	A	G	A	G	-0.019	-0.02	0.675	0.67	FALSE	FALSE	FALSE	0.0079	0.013	TRUE	0.002	1e-16	TRUE	TRUE	0.000158389	89.3365
rs10885079	10	112797803	A	G	A	G	0.015	0.02	0.704	0.71	FALSE	FALSE	FALSE	0.0082	0.013	TRUE	0.002	3.4e-10	TRUE	TRUE	9.37728e-05	52.8876
rs4789294	17	74419177	G	A	G	A	-0.02	-0.023	0.217	0.22	FALSE	FALSE	FALSE	0.0091	0.013	TRUE	0.003	5.7e-15	TRUE	TRUE	0.000135929	76.6667
rs8114375	20	31196471	G	A	G	A	-0.015	0.019	0.394	0.4	FALSE	FALSE	FALSE	0.0078	0.013	TRUE	0.002	1e-10	TRUE	TRUE	0.000107444	60.5988
rs11755487	6	42506099	A	G	A	G	0.028	0.023	0.21	0.21	FALSE	FALSE	FALSE	0.0091	0.013	TRUE	0.003	1.3e-25	TRUE	TRUE	0.000260131	146.738
rs1012657	6	167525142	C	A	C	A	0.013	-0.018	0.473	0.47	FALSE	FALSE	FALSE	0.0075	0.014	TRUE	0.002	1.4e-09	TRUE	TRUE	8.42536e-05	47.5183
rs3789087	2	111791653	T	C	T	C	0.028	0.024	0.163	0.16	FALSE	FALSE	FALSE	0.01	0.016	TRUE	0.003	1.1e-21	TRUE	TRUE	0.000213924	120.667
rs2802372	10	81047575	C	A	C	A	-0.016	0.018	0.436	0.43	FALSE	FALSE	FALSE	0.0076	0.02	TRUE	0.002	8.1e-13	TRUE	TRUE	0.000125903	71.0111
rs1523475	3	187444210	C	T	C	T	0.017	0.022	0.806	0.81	FALSE	FALSE	FALSE	0.0094	0.021	TRUE	0.003	6.6e-10	TRUE	TRUE	9.03784e-05	50.973
rs4871622	8	126618736	T	C	T	C	0.014	-0.018	0.666	0.67	FALSE	FALSE	FALSE	0.008	0.021	TRUE	0.002	1.1e-09	TRUE	TRUE	8.7198e-05	49.1791
rs6468341	8	30279355	C	T	C	T	0.016	0.02	0.742	0.74	FALSE	FALSE	FALSE	0.0085	0.021	TRUE	0.002	1.1e-10	TRUE	TRUE	9.80152e-05	55.2805
rs212837	7	26695215	C	T	C	T	-0.013	0.018	0.621	0.63	FALSE	FALSE	FALSE	0.0077	0.022	TRUE	0.002	2.2e-09	TRUE	TRUE	7.95513e-05	44.8661
rs2755253	1	67470843	T	C	T	C	0.018	-0.018	0.707	0.71	FALSE	FALSE	FALSE	0.0082	0.024	TRUE	0.002	1.1e-13	TRUE	TRUE	0.000134234	75.7105
rs8079549	17	73066982	T	G	T	G	0.015	-0.017	0.458	0.46	FALSE	FALSE	FALSE	0.0076	0.025	TRUE	0.002	1.1e-11	TRUE	TRUE	0.000111706	63.0031
rs2288619	10	45939818	T	C	T	C	0.027	0.032	0.07	0.07	FALSE	FALSE	FALSE	0.015	0.027	TRUE	0.004	3.1e-10	TRUE	TRUE	9.49158e-05	53.5323
rs75763843	18	42062380	C	A	C	A	0.031	-0.024	0.129	0.13	FALSE	FALSE	FALSE	0.011	0.029	TRUE	0.003	1.2e-21	TRUE	TRUE	0.000215954	121.812
rs66731853	1	20916238	A	G	A	G	-0.015	-0.017	0.325	0.32	FALSE	FALSE	FALSE	0.008	0.035	TRUE	0.002	1.6e-10	TRUE	TRUE	9.87187e-05	55.6773
rs8008502	14	103359492	A	G	A	G	-0.024	0.019	0.202	0.21	FALSE	FALSE	FALSE	0.0092	0.035	TRUE	0.003	1.6e-18	TRUE	TRUE	0.000185698	104.743
rs466477	19	47679798	C	T	C	T	0.018	0.018	0.743	0.74	FALSE	FALSE	FALSE	0.0086	0.037	TRUE	0.002	4e-13	TRUE	TRUE	0.000123736	69.789
rs10851372	15	39246754	G	A	G	A	-0.013	-0.016	0.409	0.41	FALSE	FALSE	FALSE	0.0077	0.041	TRUE	0.002	1.2e-09	TRUE	TRUE	8.1701e-05	46.0786
rs1456117	3	123078908	T	G	T	G	0.023	0.018	0.217	0.22	FALSE	FALSE	FALSE	0.0089	0.041	TRUE	0.003	5.8e-18	TRUE	TRUE	0.000179766	101.396
rs8067341	17	41079374	C	T	C	T	-0.017	-0.016	0.476	0.48	FALSE	FALSE	FALSE	0.0079	0.042	TRUE	0.002	2.8e-14	TRUE	TRUE	0.000144167	81.3139
rs74250734	16	50212589	G	T	G	T	-0.023	-0.026	0.095	0.09	FALSE	FALSE	FALSE	0.013	0.045	TRUE	0.004	3.2e-10	TRUE	TRUE	9.09615e-05	51.3019
rs182049218	10	72332726	T	C	T	C	-0.037	-0.041	0.035	0.037	FALSE	FALSE	FALSE	0.021	0.046	TRUE	0.006	4.2e-10	TRUE	TRUE	9.24759e-05	52.1561
rs6782812	3	128317997	A	G	A	G	-0.079	-0.023	0.893	0.89	FALSE	FALSE	FALSE	0.012	0.053	TRUE	0.003	8.8e-114	TRUE	TRUE	0.00119267	673.401
rs2065500	9	22145694	G	A	G	A	0.032	0.019	0.158	0.16	FALSE	FALSE	FALSE	0.01	0.057	TRUE	0.003	4.4e-27	TRUE	TRUE	0.000272458	153.693
rs7552783	1	227174145	C	T	C	T	-0.025	0.014	0.512	0.5	FALSE	FALSE	FALSE	0.0075	0.06	TRUE	0.002	3.6e-26	TRUE	TRUE	0.00031232	176.186
rs10779936	2	23950200	A	G	A	G	-0.017	0.015	0.715	0.71	FALSE	FALSE	FALSE	0.0082	0.066	TRUE	0.002	2.6e-12	TRUE	TRUE	0.000117782	66.4302
rs2066361	9	6218960	A	T	A	T	-0.017	-0.016	0.258	0.25	FALSE	TRUE	FALSE	0.0087	0.066	TRUE	0.002	2.7e-11	TRUE	TRUE	0.00011065	62.4073
rs3731211	9	21986847	A	T	A	T	-0.027	-0.015	0.722	0.72	FALSE	TRUE	FALSE	0.0083	0.067	TRUE	0.002	4.7e-30	TRUE	TRUE	0.000292644	165.083
rs7981577	13	114835802	C	T	C	T	0.014	-0.013	0.437	0.44	FALSE	FALSE	FALSE	0.0075	0.074	TRUE	0.002	2.7e-11	TRUE	TRUE	9.64442e-05	54.3943
rs6911302	6	24820052	C	A	C	A	0.025	-0.013	0.551	0.55	FALSE	FALSE	FALSE	0.0075	0.074	TRUE	0.002	2.7e-31	TRUE	TRUE	0.000309249	174.453
rs546829	4	74956372	T	A	T	A	-0.056	0.014	0.626	0.63	FALSE	TRUE	FALSE	0.0077	0.075	TRUE	0.002	1.1e-140	TRUE	TRUE	0.00146843	829.328
rs4737009	8	41630405	A	G	A	G	-0.025	0.015	0.236	0.24	FALSE	FALSE	FALSE	0.0087	0.075	TRUE	0.003	1.6e-23	TRUE	TRUE	0.00022538	127.13
rs60600003	7	37382465	G	T	G	T	-0.025	-0.022	0.101	0.1	FALSE	FALSE	FALSE	0.013	0.083	TRUE	0.004	7.6e-12	TRUE	TRUE	0.000113499	64.0142
rs13066322	3	12269266	T	C	T	C	0.021	-0.013	0.417	0.41	FALSE	FALSE	FALSE	0.0076	0.085	TRUE	0.002	3.1e-21	TRUE	TRUE	0.000214424	120.949
rs4696314	4	153005716	C	T	C	T	-0.017	-0.013	0.512	0.52	FALSE	FALSE	FALSE	0.0076	0.087	TRUE	0.002	2.6e-15	TRUE	TRUE	0.000144417	81.4547
rs13272050	8	23406241	T	C	T	C	0.017	0.017	0.171	0.17	FALSE	FALSE	FALSE	0.0099	0.09	TRUE	0.003	4.9e-09	TRUE	TRUE	8.19367e-05	46.2115
rs445	7	92408370	T	C	T	C	-0.045	-0.021	0.096	0.1	FALSE	FALSE	FALSE	0.013	0.092	TRUE	0.004	2.3e-34	TRUE	TRUE	0.000351475	198.282
rs11150589	16	30482494	C	T	C	T	-0.023	0.013	0.517	0.52	FALSE	FALSE	FALSE	0.0075	0.093	TRUE	0.002	2.3e-25	TRUE	TRUE	0.000264194	149.03
rs9549201	13	40977348	C	T	C	T	0.015	-0.013	0.634	0.63	FALSE	FALSE	FALSE	0.0078	0.098	TRUE	0.002	1.2e-11	TRUE	TRUE	0.00010442	58.8931
rs168108	15	86183873	G	C	G	C	0.016	-0.013	0.651	0.65	FALSE	TRUE	FALSE	0.0078	0.098	TRUE	0.002	6.2e-13	TRUE	TRUE	0.000116326	65.6089
rs2606724	11	113957880	A	G	A	G	0.019	-0.013	0.455	0.45	FALSE	FALSE	FALSE	0.0077	0.099	TRUE	0.002	2.4e-17	TRUE	TRUE	0.000179038	100.985
rs117266223	12	10543436	T	A	T	A	-0.035	0.023	0.075	0.08	FALSE	TRUE	FALSE	0.014	0.11	TRUE	0.004	7.4e-17	TRUE	TRUE	0.000169969	95.8692
rs12659737	5	176742506	C	T	C	T	-0.028	-0.016	0.84	0.83	FALSE	FALSE	FALSE	0.01	0.11	TRUE	0.003	9.3e-22	TRUE	TRUE	0.000210739	118.87
rs27643	5	87994702	G	T	G	T	0.02	0.013	0.721	0.72	FALSE	FALSE	FALSE	0.0084	0.11	TRUE	0.002	4.7e-17	TRUE	TRUE	0.000160927	90.7685
rs7084861	10	50303536	T	C	T	C	0.017	-0.014	0.236	0.23	FALSE	FALSE	FALSE	0.0089	0.12	TRUE	0.003	4.5e-11	TRUE	TRUE	0.000104216	58.778
rs4760	19	44153100	G	A	G	A	-0.05	0.016	0.156	0.16	FALSE	FALSE	FALSE	0.01	0.12	TRUE	0.003	7.5e-63	TRUE	TRUE	0.00065832	371.5
rs34215892	8	21767240	A	G	A	G	0.044	0.035	0.028	0.03	FALSE	FALSE	FALSE	0.023	0.13	TRUE	0.007	3.4e-11	TRUE	TRUE	0.00010538	59.4349
rs4761234	12	69732105	C	T	C	T	0.024	-0.011	0.485	0.48	FALSE	FALSE	FALSE	0.0075	0.14	TRUE	0.002	2.1e-29	TRUE	TRUE	0.000287741	162.316
rs61739285	16	27480797	T	C	T	C	-0.035	0.03	0.034	0.036	FALSE	FALSE	FALSE	0.021	0.14	TRUE	0.006	2.9e-09	TRUE	TRUE	8.04678e-05	45.383
rs3177609	18	74071078	C	T	C	T	-0.028	-0.021	0.077	0.08	FALSE	FALSE	FALSE	0.014	0.14	TRUE	0.004	2.6e-12	TRUE	TRUE	0.000111439	62.8525
rs73221129	4	729603	G	A	G	A	0.019	0.012	0.359	0.35	FALSE	FALSE	FALSE	0.0078	0.14	TRUE	0.002	1.1e-17	TRUE	TRUE	0.000166146	93.7126
rs61408162	5	179042400	T	C	T	C	0.017	-0.012	0.357	0.35	FALSE	FALSE	FALSE	0.0079	0.14	TRUE	0.002	9.4e-15	TRUE	TRUE	0.00013268	74.8343
rs61839660	10	6094697	T	C	T	C	0.032	-0.018	0.098	0.093	FALSE	FALSE	FALSE	0.013	0.15	TRUE	0.004	8.4e-19	TRUE	TRUE	0.000181035	102.112
rs1570621	13	47170118	C	T	C	T	0.019	0.015	0.848	0.84	FALSE	FALSE	FALSE	0.01	0.15	TRUE	0.003	9.6e-10	TRUE	TRUE	9.30629e-05	52.4872
rs28539372	15	91021412	A	T	A	T	-0.025	0.012	0.319	0.32	FALSE	TRUE	FALSE	0.008	0.15	TRUE	0.002	3.2e-27	TRUE	TRUE	0.000271549	153.18
rs354719	2	143892139	T	A	T	A	0.026	0.015	0.825	0.83	FALSE	TRUE	FALSE	0.01	0.15	TRUE	0.003	2.2e-20	TRUE	TRUE	0.000195195	110.101
rs56330463	5	148200011	C	T	C	T	-0.035	-0.011	0.552	0.56	FALSE	FALSE	FALSE	0.0075	0.15	TRUE	0.002	5.4e-57	TRUE	TRUE	0.000605875	341.887
rs27474	5	179342289	C	A	C	A	0.015	0.011	0.395	0.4	FALSE	FALSE	FALSE	0.0076	0.15	TRUE	0.002	3.4e-11	TRUE	TRUE	0.000107539	60.6524
rs12428172	13	28645757	G	A	G	A	0.013	-0.011	0.544	0.54	FALSE	FALSE	FALSE	0.0076	0.16	TRUE	0.002	2.4e-09	TRUE	TRUE	8.38456e-05	47.2882
rs55954384	2	182017630	G	A	G	A	0.024	0.011	0.315	0.31	FALSE	FALSE	FALSE	0.008	0.16	TRUE	0.002	2.9e-25	TRUE	TRUE	0.000248573	140.216
rs28530750	4	36312542	A	G	A	G	0.038	-0.027	0.043	0.042	FALSE	FALSE	FALSE	0.019	0.16	TRUE	0.005	1.7e-12	TRUE	TRUE	0.000118844	67.0294
rs2479868	1	158580069	T	C	T	C	-0.021	-0.012	0.266	0.27	FALSE	FALSE	FALSE	0.0084	0.17	TRUE	0.002	3.1e-18	TRUE	TRUE	0.000172205	97.1308
rs11039216	11	47406592	T	C	T	C	-0.013	-0.01	0.533	0.53	FALSE	FALSE	FALSE	0.0075	0.17	TRUE	0.002	3.3e-09	TRUE	TRUE	8.41319e-05	47.4497
rs2927608	5	96252432	A	G	A	G	0.013	0.01	0.446	0.44	FALSE	FALSE	FALSE	0.0075	0.17	TRUE	0.002	4.4e-09	TRUE	TRUE	8.35144e-05	47.1014
rs4416724	7	64982809	C	A	C	A	0.029	0.017	0.101	0.11	FALSE	FALSE	FALSE	0.012	0.17	TRUE	0.004	2.6e-15	TRUE	TRUE	0.000152724	86.1409
rs56188865	1	247606276	C	T	C	T	-0.016	0.01	0.372	0.37	FALSE	FALSE	FALSE	0.0077	0.18	TRUE	0.002	1.9e-13	TRUE	TRUE	0.000119611	67.4622
rs2071596	6	31506691	A	G	A	G	0.027	0.013	0.163	0.17	FALSE	FALSE	FALSE	0.01	0.18	TRUE	0.003	4e-20	TRUE	TRUE	0.000198916	112.2
rs6510834	19	5008673	C	T	C	T	0.025	0.01	0.657	0.65	FALSE	FALSE	FALSE	0.0079	0.19	TRUE	0.002	1.2e-27	TRUE	TRUE	0.000281689	158.901
rs72759286	9	126985858	C	T	C	T	-0.022	-0.012	0.199	0.2	FALSE	FALSE	FALSE	0.0093	0.19	TRUE	0.003	2.5e-16	TRUE	TRUE	0.000154298	87.029
rs4865744	5	52082774	G	A	G	A	0.026	-0.018	0.921	0.921	FALSE	FALSE	FALSE	0.014	0.2	TRUE	0.004	9.5e-11	TRUE	TRUE	9.83702e-05	55.4807
rs7202624	16	86016175	C	G	C	G	-0.023	0.012	0.811	0.82	FALSE	TRUE	FALSE	0.0098	0.21	TRUE	0.003	8.2e-17	TRUE	TRUE	0.000162169	91.4692
rs13409371	2	113838145	A	G	A	G	0.028	-0.0097	0.396	0.39	FALSE	FALSE	FALSE	0.0077	0.21	TRUE	0.002	1.9e-36	TRUE	TRUE	0.000375041	211.581
rs2364482	12	6502131	G	T	G	T	-0.035	-0.012	0.197	0.2	FALSE	FALSE	FALSE	0.0095	0.22	TRUE	0.003	1.4e-37	TRUE	TRUE	0.000387568	218.651
rs2044732	13	42833400	G	A	G	A	0.022	0.011	0.214	0.22	FALSE	FALSE	FALSE	0.0091	0.23	TRUE	0.003	1.8e-16	TRUE	TRUE	0.000162821	91.8371
rs9905106	17	1373518	C	T	C	T	0.02	0.01	0.735	0.73	FALSE	FALSE	FALSE	0.0085	0.23	TRUE	0.002	8e-17	TRUE	TRUE	0.00015582	87.8874
rs1969232	2	111597636	G	A	G	A	-0.014	-0.0097	0.683	0.69	FALSE	FALSE	FALSE	0.0081	0.23	TRUE	0.002	6.4e-10	TRUE	TRUE	8.48723e-05	47.8673
rs7912643	10	112027936	G	A	G	A	-0.013	0.0092	0.358	0.36	FALSE	FALSE	FALSE	0.0078	0.24	TRUE	0.002	3e-09	TRUE	TRUE	7.76846e-05	43.8131
rs3185378	2	202151439	C	G	C	G	-0.019	0.0091	0.641	0.63	FALSE	TRUE	FALSE	0.0077	0.24	TRUE	0.002	4.6e-17	TRUE	TRUE	0.000166146	93.7126
rs79567479	1	27011533	C	T	C	T	-0.037	0.016	0.08	0.08	FALSE	FALSE	FALSE	0.014	0.25	TRUE	0.004	1.9e-20	TRUE	TRUE	0.000201517	113.667
rs789858	3	194405966	T	C	T	C	0.014	0.0085	0.403	0.4	FALSE	FALSE	FALSE	0.0076	0.26	TRUE	0.002	5.8e-10	TRUE	TRUE	9.43117e-05	53.1915
rs2853677	5	1287194	A	G	A	G	-0.025	-0.0086	0.577	0.58	FALSE	FALSE	FALSE	0.0076	0.26	TRUE	0.002	2.1e-31	TRUE	TRUE	0.000305089	172.105
rs56388170	7	28724374	T	G	T	G	0.055	-0.0094	0.292	0.29	FALSE	FALSE	FALSE	0.0083	0.26	TRUE	0.002	3.7e-117	TRUE	TRUE	0.00125075	706.238
rs8178414	17	56345363	T	C	T	C	0.1	0.035	0.013	0.016	FALSE	FALSE	FALSE	0.031	0.27	TRUE	0.01	2e-25	TRUE	TRUE	0.00025662	144.756
rs867616	19	19757682	T	C	T	C	-0.018	-0.011	0.177	0.18	FALSE	FALSE	FALSE	0.0098	0.27	TRUE	0.003	3.7e-10	TRUE	TRUE	9.43948e-05	53.2384
rs6071837	20	38496424	G	A	G	A	-0.015	0.0094	0.247	0.26	FALSE	FALSE	FALSE	0.0086	0.27	TRUE	0.003	1.7e-09	TRUE	TRUE	8.36959e-05	47.2038
rs7846314	8	61650831	T	A	T	A	0.067	0.011	0.187	0.19	FALSE	TRUE	FALSE	0.0096	0.27	TRUE	0.003	4.8e-128	TRUE	TRUE	0.00136493	770.799
rs4580194	17	38126477	G	A	G	A	0.071	0.0082	0.435	0.43	FALSE	FALSE	FALSE	0.0076	0.28	TRUE	0.002	1e-200	TRUE	TRUE	0.0024779	1400.87
rs2836884	21	40467643	C	T	C	T	-0.017	0.0091	0.276	0.28	FALSE	FALSE	FALSE	0.0084	0.28	TRUE	0.002	9.4e-12	TRUE	TRUE	0.000115498	65.1421
rs115697464	3	128175328	C	T	C	T	0.054	-0.03	0.015	0.02	FALSE	FALSE	FALSE	0.029	0.31	TRUE	0.009	1.9e-09	TRUE	TRUE	8.61678e-05	48.598
rs3777755	6	12159699	T	C	T	C	0.019	0.0079	0.31	0.31	FALSE	FALSE	FALSE	0.0081	0.33	TRUE	0.002	1.5e-15	TRUE	TRUE	0.000154436	87.1066
rs5758307	22	41750219	G	A	G	A	-0.026	0.0085	0.229	0.23	FALSE	FALSE	FALSE	0.0089	0.34	TRUE	0.003	3.4e-23	TRUE	TRUE	0.000238708	134.65
rs11567701	5	35859863	T	G	T	G	-0.035	0.008	0.26	0.27	FALSE	FALSE	FALSE	0.0084	0.34	TRUE	0.002	8.8e-47	TRUE	TRUE	0.00047138	265.957
rs6969234	7	97987986	C	T	C	T	-0.018	0.0072	0.493	0.49	FALSE	FALSE	FALSE	0.0075	0.34	TRUE	0.002	4.3e-17	TRUE	TRUE	0.000161968	91.3558
rs13276309	8	142338552	G	A	G	A	-0.014	0.0074	0.359	0.36	FALSE	FALSE	FALSE	0.0078	0.34	TRUE	0.002	3.9e-10	TRUE	TRUE	9.02066e-05	50.8761
rs75921867	17	7241277	T	C	T	C	0.019	0.01	0.163	0.16	FALSE	FALSE	FALSE	0.011	0.35	TRUE	0.003	8.8e-10	TRUE	TRUE	9.85032e-05	55.5558
rs61897795	11	61618169	G	A	G	A	-0.022	-0.0095	0.164	0.16	FALSE	FALSE	FALSE	0.01	0.36	TRUE	0.003	1.7e-14	TRUE	TRUE	0.000132717	74.8547
rs8114815	20	3757520	C	T	C	T	-0.018	0.0077	0.267	0.27	FALSE	FALSE	FALSE	0.0085	0.36	TRUE	0.002	2.5e-13	TRUE	TRUE	0.000126821	71.5289
rs4630833	20	1930798	C	T	C	T	0.032	0.0076	0.263	0.27	FALSE	FALSE	FALSE	0.0084	0.37	TRUE	0.002	5.3e-38	TRUE	TRUE	0.000396966	223.955
rs6841652	4	38363262	C	T	C	T	-0.044	-0.0072	0.68	0.67	FALSE	FALSE	FALSE	0.008	0.37	TRUE	0.002	3.2e-81	TRUE	TRUE	0.000842547	475.55
rs1533584	6	53221183	C	T	C	T	-0.014	0.0074	0.301	0.3	FALSE	FALSE	FALSE	0.0082	0.37	TRUE	0.002	2.2e-09	TRUE	TRUE	8.24764e-05	46.5159
rs667927	8	103912414	T	A	T	A	-0.015	-0.0069	0.366	0.37	FALSE	TRUE	FALSE	0.0077	0.37	TRUE	0.002	8.6e-12	TRUE	TRUE	0.00010442	58.8931
rs12718444	1	43409179	T	G	T	G	-0.019	-0.0085	0.173	0.18	FALSE	FALSE	FALSE	0.0097	0.38	TRUE	0.003	1.6e-11	TRUE	TRUE	0.000103297	58.2599
rs7720470	5	149398480	G	A	G	A	-0.018	-0.0067	0.625	0.63	FALSE	FALSE	FALSE	0.0077	0.38	TRUE	0.002	1e-15	TRUE	TRUE	0.000151875	85.662
rs58432776	11	122514281	A	C	A	C	-0.032	-0.0066	0.38	0.38	FALSE	FALSE	FALSE	0.0077	0.39	TRUE	0.002	4.4e-46	TRUE	TRUE	0.000482509	272.239
rs118839	22	28380770	C	T	C	T	0.014	-0.0064	0.482	0.49	FALSE	FALSE	FALSE	0.0075	0.39	TRUE	0.002	1.4e-10	TRUE	TRUE	9.7873e-05	55.2003
rs12935657	16	11219041	A	G	A	G	0.017	0.0073	0.246	0.25	FALSE	FALSE	FALSE	0.0087	0.4	TRUE	0.003	3.1e-11	TRUE	TRUE	0.00010721	60.4668
rs6741554	2	232272500	G	A	G	A	0.016	-0.0072	0.248	0.26	FALSE	FALSE	FALSE	0.0085	0.4	TRUE	0.003	4.2e-10	TRUE	TRUE	9.5486e-05	53.8539
rs149007767	7	50370254	T	C	T	C	0.044	-0.0089	0.162	0.16	FALSE	FALSE	FALSE	0.011	0.4	TRUE	0.003	3e-48	TRUE	TRUE	0.000525647	296.592
rs6580229	5	141510754	G	A	G	A	0.015	0.0064	0.617	0.63	FALSE	FALSE	FALSE	0.0077	0.41	TRUE	0.002	3e-11	TRUE	TRUE	0.00010634	59.9762
rs10867416	9	82324152	C	T	C	T	0.013	-0.0065	0.656	0.66	FALSE	FALSE	FALSE	0.0079	0.41	TRUE	0.002	3.9e-09	TRUE	TRUE	7.62744e-05	43.0178
rs2953475	8	79638138	A	C	A	C	-0.031	0.0069	0.25	0.26	FALSE	FALSE	FALSE	0.0085	0.42	TRUE	0.002	2.1e-35	TRUE	TRUE	0.000360375	203.305
rs3026940	1	159130696	T	A	T	A	-0.12	0.037	0.008	0.01	FALSE	TRUE	FALSE	0.047	0.43	TRUE	0.014	8.1e-19	TRUE	TRUE	0.000228557	128.923
rs11121242	1	8906301	G	A	G	A	0.016	-0.0059	0.513	0.52	FALSE	FALSE	FALSE	0.0075	0.43	TRUE	0.002	3.1e-14	TRUE	TRUE	0.000127913	72.1453
rs822829	1	234962529	C	A	C	A	0.024	-0.009	0.879	0.88	FALSE	FALSE	FALSE	0.012	0.44	TRUE	0.003	1.6e-13	TRUE	TRUE	0.000122526	69.106
rs17365418	2	182173530	G	A	G	A	-0.018	0.0057	0.442	0.44	FALSE	FALSE	FALSE	0.0075	0.45	TRUE	0.002	4.4e-17	TRUE	TRUE	0.00015982	90.144
rs11245331	10	126382353	A	G	A	G	0.032	-0.0087	0.11	0.11	FALSE	FALSE	FALSE	0.012	0.46	TRUE	0.003	1.2e-20	TRUE	TRUE	0.000200499	113.093
rs4969405	17	79122996	T	G	T	G	0.014	0.0056	0.42	0.42	FALSE	FALSE	FALSE	0.0076	0.46	TRUE	0.002	7.2e-11	TRUE	TRUE	9.54912e-05	53.8568
rs112111275	20	39198317	A	G	A	G	-0.029	0.011	0.064	0.064	FALSE	FALSE	FALSE	0.015	0.46	TRUE	0.004	1e-10	TRUE	TRUE	0.000100759	56.8279
rs6878978	5	157950125	T	G	T	G	0.018	-0.0062	0.278	0.28	FALSE	FALSE	FALSE	0.0083	0.46	TRUE	0.002	1.2e-13	TRUE	TRUE	0.000130064	73.3583
rs45577137	8	48651633	G	A	G	A	0.066	0.016	0.045	0.05	FALSE	FALSE	FALSE	0.022	0.46	TRUE	0.006	3.6e-32	TRUE	TRUE	0.000374398	211.219
rs10980797	9	113912553	G	A	G	A	0.023	-0.0055	0.489	0.49	FALSE	FALSE	FALSE	0.0075	0.46	TRUE	0.002	1.8e-26	TRUE	TRUE	0.000264372	149.13
rs16904123	8	130607775	T	G	T	G	0.034	0.0068	0.187	0.19	FALSE	FALSE	FALSE	0.0095	0.47	TRUE	0.003	5.2e-34	TRUE	TRUE	0.000351496	198.294
rs7255933	19	45766729	A	G	A	G	-0.015	0.006	0.258	0.26	FALSE	FALSE	FALSE	0.0085	0.48	TRUE	0.002	1.7e-09	TRUE	TRUE	8.61462e-05	48.5858
rs9532679	13	41522338	C	A	C	A	0.032	-0.0073	0.15	0.15	FALSE	FALSE	FALSE	0.011	0.49	TRUE	0.003	4.9e-25	TRUE	TRUE	0.00026112	147.296
rs928722	6	137973832	T	C	T	C	0.017	-0.0063	0.221	0.21	FALSE	FALSE	FALSE	0.0091	0.49	TRUE	0.003	4.3e-11	TRUE	TRUE	9.95079e-05	56.1225
rs349048	19	44300937	T	C	T	C	0.013	0.0051	0.476	0.47	FALSE	FALSE	FALSE	0.0075	0.5	TRUE	0.002	8.6e-10	TRUE	TRUE	8.43053e-05	47.5475
rs11741775	5	68590395	T	C	T	C	-0.02	-0.0051	0.443	0.45	FALSE	FALSE	FALSE	0.0075	0.5	TRUE	0.002	2.7e-20	TRUE	TRUE	0.000197401	111.345
rs6956344	7	99359151	T	C	T	C	-0.026	-0.0086	0.086	0.089	FALSE	FALSE	FALSE	0.013	0.51	TRUE	0.004	6.3e-12	TRUE	TRUE	0.000106273	59.9382
rs4823076	22	30519414	A	G	A	G	-0.022	0.005	0.606	0.62	FALSE	FALSE	FALSE	0.0077	0.52	TRUE	0.002	1.6e-23	TRUE	TRUE	0.000231124	130.371
rs12131588	1	197666111	A	G	A	G	0.017	-0.0057	0.217	0.21	FALSE	FALSE	FALSE	0.0091	0.53	TRUE	0.003	3.5e-11	TRUE	TRUE	9.82086e-05	55.3896
rs34791963	1	224662703	C	T	C	T	0.015	0.0054	0.252	0.26	FALSE	FALSE	FALSE	0.0086	0.53	TRUE	0.003	2.4e-09	TRUE	TRUE	8.48232e-05	47.8396
rs72996108	11	100452869	A	C	A	C	0.023	-0.0078	0.097	0.1	FALSE	FALSE	FALSE	0.013	0.53	TRUE	0.004	3.6e-10	TRUE	TRUE	9.26713e-05	52.2663
rs4842610	12	88811689	T	C	T	C	-0.014	0.0051	0.705	0.7	FALSE	FALSE	FALSE	0.0082	0.53	TRUE	0.002	1.2e-09	TRUE	TRUE	8.15262e-05	45.98
rs915125	6	82463376	T	C	T	C	-0.027	0.0052	0.279	0.29	FALSE	FALSE	FALSE	0.0082	0.53	TRUE	0.002	2.4e-29	TRUE	TRUE	0.00029329	165.448
rs41313381	1	79411968	A	C	A	C	0.052	0.013	0.031	0.029	FALSE	FALSE	FALSE	0.022	0.55	TRUE	0.006	1.5e-17	TRUE	TRUE	0.000162451	91.6281
rs11603142	11	300228	G	C	G	C	0.014	-0.0049	0.342	0.34	FALSE	TRUE	FALSE	0.0082	0.55	TRUE	0.002	2.4e-09	TRUE	TRUE	8.82141e-05	49.7522
rs36026517	16	74597758	C	G	C	G	0.022	-0.0056	0.198	0.2	FALSE	TRUE	FALSE	0.0093	0.55	TRUE	0.003	1e-16	TRUE	TRUE	0.000153715	86.6997
rs6796	7	6502367	C	T	C	T	-0.04	0.0049	0.278	0.27	FALSE	FALSE	FALSE	0.0085	0.56	TRUE	0.002	5.4e-61	TRUE	TRUE	0.000642291	362.449
rs33967958	1	101701481	C	T	C	T	0.015	-0.0046	0.318	0.32	FALSE	FALSE	FALSE	0.0082	0.57	TRUE	0.002	3.6e-10	TRUE	TRUE	9.75942e-05	55.043
rs146149115	4	74768492	G	A	G	A	-0.085	0.021	0.01	0.01	FALSE	FALSE	FALSE	0.037	0.57	TRUE	0.011	5.5e-14	TRUE	TRUE	0.000143055	80.6866
rs2585668	9	38200670	C	T	C	T	0.013	-0.0043	0.505	0.5	FALSE	FALSE	FALSE	0.0075	0.57	TRUE	0.002	1.2e-09	TRUE	TRUE	8.44915e-05	47.6525
rs34097845	17	56358429	T	C	T	C	0.054	-0.009	0.057	0.061	FALSE	FALSE	FALSE	0.017	0.59	TRUE	0.005	1.9e-29	TRUE	TRUE	0.000313476	176.838
rs1736148	21	16813212	C	T	C	T	-0.013	0.004	0.43	0.43	FALSE	FALSE	FALSE	0.0075	0.59	TRUE	0.002	1e-09	TRUE	TRUE	8.28438e-05	46.7231
rs13121174	4	55497446	A	T	A	T	-0.016	0.0042	0.381	0.37	FALSE	TRUE	FALSE	0.0077	0.59	TRUE	0.002	1e-12	TRUE	TRUE	0.00012075	68.1042
rs11166538	1	101513708	G	A	G	A	-0.021	0.0047	0.22	0.22	FALSE	FALSE	FALSE	0.009	0.6	TRUE	0.003	4.6e-16	TRUE	TRUE	0.000151351	85.3665
rs6721395	2	27280127	A	G	A	G	-0.019	0.0043	0.7	0.69	FALSE	FALSE	FALSE	0.0081	0.6	TRUE	0.002	9.8e-16	TRUE	TRUE	0.00015162	85.5182
rs10942300	5	71745412	T	C	T	C	-0.033	-0.0058	0.88	0.88	FALSE	FALSE	FALSE	0.011	0.61	TRUE	0.003	6.6e-24	TRUE	TRUE	0.000229997	129.735
rs34765661	14	69852940	C	T	C	T	0.04	0.0074	0.065	0.07	FALSE	FALSE	FALSE	0.015	0.62	TRUE	0.004	7.5e-20	TRUE	TRUE	0.00019448	109.697
rs1267500	6	14715825	T	C	T	C	0.021	0.0047	0.81	0.81	FALSE	FALSE	FALSE	0.0096	0.62	TRUE	0.003	9e-14	TRUE	TRUE	0.00013574	76.56
rs61750929	9	91495135	T	C	T	C	0.06	-0.0081	0.056	0.057	FALSE	FALSE	FALSE	0.016	0.62	TRUE	0.005	8.4e-37	TRUE	TRUE	0.000380621	214.731
rs1563656	3	28520417	A	T	A	T	-0.017	0.0037	0.414	0.42	FALSE	TRUE	FALSE	0.0076	0.63	TRUE	0.002	1.4e-15	TRUE	TRUE	0.000140225	79.0902
rs73267743	14	64978142	T	G	T	G	-0.021	0.0042	0.23	0.23	FALSE	FALSE	FALSE	0.0089	0.64	TRUE	0.003	1.1e-15	TRUE	TRUE	0.000156202	88.1031
rs8070995	17	17167492	T	C	T	C	-0.02	-0.0048	0.137	0.14	FALSE	FALSE	FALSE	0.011	0.66	TRUE	0.003	3.2e-10	TRUE	TRUE	9.45848e-05	53.3456
rs62385260	5	131967540	A	G	A	G	-0.027	0.004	0.188	0.2	FALSE	FALSE	FALSE	0.0093	0.67	TRUE	0.003	1.3e-22	TRUE	TRUE	0.000222572	125.546
rs35700167	12	108165223	T	G	T	G	-0.014	0.003	0.347	0.36	FALSE	FALSE	FALSE	0.0079	0.7	TRUE	0.002	3.8e-10	TRUE	TRUE	8.88237e-05	50.096
rs9674744	17	2729980	T	C	T	C	-0.016	0.0031	0.277	0.28	FALSE	FALSE	FALSE	0.0084	0.71	TRUE	0.002	1.7e-10	TRUE	TRUE	0.000102539	57.832
rs79355165	19	18522031	G	A	G	A	0.027	0.0042	0.12	0.12	FALSE	FALSE	FALSE	0.011	0.71	TRUE	0.003	2.2e-16	TRUE	TRUE	0.000153965	86.8409
rs12526696	6	108053364	A	G	A	G	-0.024	0.0038	0.161	0.16	FALSE	FALSE	FALSE	0.01	0.71	TRUE	0.003	8e-16	TRUE	TRUE	0.000155611	87.7696
rs10817483	9	116097941	A	C	A	C	-0.014	-0.0029	0.357	0.36	FALSE	FALSE	FALSE	0.0078	0.71	TRUE	0.002	8.4e-10	TRUE	TRUE	8.9984e-05	50.7505
rs11198861	10	121049819	A	G	A	G	-0.015	-0.0027	0.512	0.51	FALSE	FALSE	FALSE	0.0075	0.72	TRUE	0.002	2e-11	TRUE	TRUE	0.000112435	63.4143
rs190801344	12	53735778	G	C	G	C	-0.051	0.01	0.019	0.02	FALSE	TRUE	FALSE	0.03	0.73	TRUE	0.008	3.2e-10	TRUE	TRUE	9.69601e-05	54.6854
rs10188023	2	136981135	A	G	A	G	0.023	-0.0043	0.907	0.89	FALSE	FALSE	FALSE	0.012	0.73	TRUE	0.004	6.2e-10	TRUE	TRUE	8.92434e-05	50.3327
rs2189234	4	106075498	G	T	G	T	-0.034	-0.0027	0.618	0.63	FALSE	FALSE	FALSE	0.0077	0.73	TRUE	0.002	4.7e-53	TRUE	TRUE	0.000545808	307.973
rs2560775	6	13525365	A	G	A	G	-0.017	-0.0026	0.692	0.69	FALSE	FALSE	FALSE	0.0081	0.75	TRUE	0.002	6.7e-14	TRUE	TRUE	0.000123193	69.4823
rs212409	6	159470058	A	G	A	G	-0.014	-0.0024	0.553	0.57	FALSE	FALSE	FALSE	0.0075	0.75	TRUE	0.002	1.7e-10	TRUE	TRUE	9.68989e-05	54.6508
rs2807742	10	28781367	A	G	A	G	0.018	0.0027	0.77	0.77	FALSE	FALSE	FALSE	0.0089	0.76	TRUE	0.003	1.4e-12	TRUE	TRUE	0.000114761	64.7261
rs75925066	5	134722833	A	C	A	C	-0.049	0.0081	0.023	0.023	FALSE	FALSE	FALSE	0.026	0.76	TRUE	0.007	9.4e-12	TRUE	TRUE	0.000107906	60.8594
rs11744391	5	33241655	A	C	A	C	-0.013	-0.0023	0.392	0.4	FALSE	FALSE	FALSE	0.0076	0.76	TRUE	0.002	1.5e-09	TRUE	TRUE	8.05576e-05	45.4336
rs2239630	14	23589349	G	A	G	A	-0.021	-0.0021	0.558	0.55	FALSE	FALSE	FALSE	0.0076	0.78	TRUE	0.002	1.4e-21	TRUE	TRUE	0.000217533	122.703
rs12105729	2	7614263	G	A	G	A	0.021	0.0028	0.159	0.16	FALSE	FALSE	FALSE	0.01	0.78	TRUE	0.003	1.7e-12	TRUE	TRUE	0.00011794	66.5195
rs73049270	7	8021646	T	C	T	C	-0.034	-0.0045	0.058	0.059	FALSE	FALSE	FALSE	0.016	0.78	TRUE	0.005	2.1e-13	TRUE	TRUE	0.000126318	71.2455
rs1921622	2	102966067	A	G	A	G	-0.019	0.002	0.542	0.53	FALSE	FALSE	FALSE	0.0075	0.79	TRUE	0.002	3.1e-18	TRUE	TRUE	0.000179226	101.092
rs149110519	6	144385777	T	C	T	C	-0.072	-0.0055	0.036	0.037	FALSE	FALSE	FALSE	0.021	0.79	TRUE	0.006	2.4e-34	TRUE	TRUE	0.000359811	202.986
rs7512697	1	150218242	T	C	T	C	-0.015	0.002	0.284	0.28	FALSE	FALSE	FALSE	0.0083	0.81	TRUE	0.002	4e-10	TRUE	TRUE	9.15048e-05	51.6083
rs345627	19	13917264	T	C	T	C	-0.021	0.0019	0.349	0.35	FALSE	FALSE	FALSE	0.008	0.81	TRUE	0.002	7.5e-21	TRUE	TRUE	0.00020039	113.031
rs2568569	2	237796392	G	A	G	A	0.015	0.0021	0.739	0.75	FALSE	FALSE	FALSE	0.0087	0.81	TRUE	0.002	1.8e-09	TRUE	TRUE	8.67955e-05	48.9521
rs12664455	6	109590739	T	C	T	C	0.016	0.0018	0.293	0.3	FALSE	FALSE	FALSE	0.0081	0.82	TRUE	0.002	2e-11	TRUE	TRUE	0.000106061	59.819
rs8102492	19	49140809	C	A	C	A	0.034	-0.002	0.796	0.78	FALSE	FALSE	FALSE	0.0092	0.83	TRUE	0.003	2.4e-36	TRUE	TRUE	0.000375432	211.802
rs62149448	2	40697617	C	T	C	T	0.019	-0.0021	0.189	0.19	FALSE	FALSE	FALSE	0.0096	0.83	TRUE	0.003	1.2e-11	TRUE	TRUE	0.000110667	62.4171
rs9970896	1	236104981	T	A	T	A	-0.027	-0.0022	0.888	0.89	FALSE	TRUE	FALSE	0.012	0.85	TRUE	0.003	3.1e-15	TRUE	TRUE	0.000145007	81.7876
rs13203252	6	109672736	G	A	G	A	0.025	-0.0015	0.3	0.3	FALSE	FALSE	FALSE	0.0081	0.85	TRUE	0.002	4.8e-26	TRUE	TRUE	0.0002625	148.074
rs259967	20	57816060	C	T	C	T	0.025	-0.0013	0.528	0.52	FALSE	FALSE	FALSE	0.0075	0.86	TRUE	0.002	1.5e-29	TRUE	TRUE	0.00031152	175.735
rs876036	7	50307710	C	T	C	T	0.027	0.0014	0.32	0.32	FALSE	FALSE	FALSE	0.008	0.86	TRUE	0.002	5.3e-32	TRUE	TRUE	0.000317261	178.974
rs175702	14	75971133	C	A	C	A	-0.018	-0.0012	0.532	0.53	FALSE	FALSE	FALSE	0.0075	0.87	TRUE	0.002	8.6e-17	TRUE	TRUE	0.000161336	90.9994
rs9910148	17	16169009	A	G	A	G	-0.038	-0.0012	0.476	0.48	FALSE	FALSE	FALSE	0.0075	0.87	TRUE	0.002	5.7e-70	TRUE	TRUE	0.000720337	406.522
rs62137602	2	53963242	C	A	C	A	0.02	-0.0016	0.184	0.18	FALSE	FALSE	FALSE	0.0096	0.87	TRUE	0.003	2e-13	TRUE	TRUE	0.000120115	67.7464
rs76937118	3	128316589	T	C	T	C	-0.039	0.003	0.05	0.05	FALSE	FALSE	FALSE	0.018	0.87	TRUE	0.005	2.4e-14	TRUE	TRUE	0.000144495	81.4989
rs11243	11	119178640	G	A	G	A	0.033	-0.0028	0.045	0.04	FALSE	FALSE	FALSE	0.019	0.88	TRUE	0.005	5.1e-10	TRUE	TRUE	9.35996e-05	52.7898
rs454854	18	77253866	C	G	C	G	0.015	-0.0012	0.679	0.69	FALSE	TRUE	FALSE	0.0081	0.88	TRUE	0.002	4.5e-10	TRUE	TRUE	9.80815e-05	55.3179
rs35251378	19	10459969	A	G	A	G	-0.028	0.0013	0.293	0.29	FALSE	FALSE	FALSE	0.0083	0.88	TRUE	0.002	1.6e-32	TRUE	TRUE	0.000324813	183.236
rs6540754	1	212878652	T	A	T	A	-0.015	-0.0011	0.664	0.66	FALSE	TRUE	FALSE	0.0079	0.89	TRUE	0.002	4.4e-11	TRUE	TRUE	0.000100397	56.6239
rs16850073	4	74703999	T	C	T	C	0.045	-0.0011	0.375	0.38	FALSE	FALSE	FALSE	0.0078	0.89	TRUE	0.002	7.4e-90	TRUE	TRUE	0.000949219	535.815
rs305064	16	85974142	C	T	C	T	-0.022	0.001	0.648	0.65	FALSE	FALSE	FALSE	0.0079	0.9	TRUE	0.002	2.4e-22	TRUE	TRUE	0.000220797	124.545
rs7537229	1	56906274	A	G	A	G	0.045	-0.0014	0.896	0.9	FALSE	FALSE	FALSE	0.013	0.91	TRUE	0.004	2.1e-37	TRUE	TRUE	0.000377395	212.91
rs218265	4	55408999	C	T	C	T	0.032	-0.001	0.155	0.15	FALSE	FALSE	FALSE	0.011	0.92	TRUE	0.003	5.6e-27	TRUE	TRUE	0.000268237	151.311
rs62621812	7	127015083	A	G	A	G	-0.062	-0.0025	0.02	0.026	FALSE	FALSE	FALSE	0.025	0.92	TRUE	0.008	3.1e-15	TRUE	TRUE	0.000150685	84.9906
rs2038700	14	25461989	C	T	C	T	0.017	0.0007	0.394	0.39	FALSE	FALSE	FALSE	0.0076	0.93	TRUE	0.002	4.5e-15	TRUE	TRUE	0.000138006	77.8382
rs10423726	19	16444697	A	C	A	C	0.033	-0.0007	0.58	0.58	FALSE	FALSE	FALSE	0.0081	0.93	TRUE	0.002	3.9e-48	TRUE	TRUE	0.000530561	299.365
rs114050631	2	219020958	T	C	T	C	-0.121	0.0036	0.011	0.011	FALSE	FALSE	FALSE	0.042	0.93	TRUE	0.011	3.4e-28	TRUE	TRUE	0.000318559	179.707
rs2494015	1	111734122	T	C	T	C	0.021	0.0006	0.684	0.68	FALSE	FALSE	FALSE	0.008	0.94	TRUE	0.002	5e-20	TRUE	TRUE	0.000190639	107.53
rs385893	9	4763176	C	T	C	T	0.026	0.0006	0.524	0.52	FALSE	FALSE	FALSE	0.0075	0.94	TRUE	0.002	1.4e-33	TRUE	TRUE	0.000337221	190.238
rs6694531	1	150683512	A	C	A	C	0.033	0.0005	0.514	0.51	FALSE	FALSE	FALSE	0.0075	0.95	TRUE	0.002	2.1e-52	TRUE	TRUE	0.000544073	306.994
rs10146346	14	93083572	A	G	A	G	-0.013	0.0005	0.408	0.4	FALSE	FALSE	FALSE	0.0077	0.95	TRUE	0.002	1.2e-09	TRUE	TRUE	8.16392e-05	46.0437
rs12440045	15	41782684	C	A	C	A	-0.018	-0.0005	0.529	0.53	FALSE	FALSE	FALSE	0.0076	0.95	TRUE	0.002	4.7e-17	TRUE	TRUE	0.000161455	91.0663
rs66836460	18	60837508	A	C	A	C	-0.023	0.0007	0.136	0.14	FALSE	FALSE	FALSE	0.011	0.95	TRUE	0.003	8e-13	TRUE	TRUE	0.000124319	70.1178
rs3128900	6	29833057	T	G	T	G	0.046	-0.0007	0.845	0.84	FALSE	FALSE	FALSE	0.01	0.95	TRUE	0.003	2.8e-53	TRUE	TRUE	0.000554286	312.76
rs9362417	6	87983690	G	A	G	A	-0.029	-0.0005	0.49	0.48	FALSE	FALSE	FALSE	0.0074	0.95	TRUE	0.002	3e-40	TRUE	TRUE	0.000420332	237.143
rs67175901	15	101748227	T	C	T	C	0.039	-0.0006	0.108	0.11	FALSE	FALSE	FALSE	0.012	0.96	TRUE	0.003	6.1e-29	TRUE	TRUE	0.000293054	165.315
rs71298382	3	71382067	G	A	G	A	-0.076	-0.0011	0.027	0.03	FALSE	FALSE	FALSE	0.025	0.96	TRUE	0.007	5.6e-28	TRUE	TRUE	0.000303483	171.199
rs9530281	13	74679161	A	G	A	G	0.022	0.0003	0.716	0.71	FALSE	FALSE	FALSE	0.0083	0.97	TRUE	0.002	1.5e-19	TRUE	TRUE	0.000196837	111.027
rs11706384	3	39296881	T	G	T	G	-0.022	-0.0001	0.236	0.23	FALSE	FALSE	FALSE	0.0088	0.99	TRUE	0.003	2.5e-18	TRUE	TRUE	0.000174534	98.4447

## Sheet: Sup Table 6. eosinophil
SNP	chr	pos	effect_allele.exposure	other_allele.exposure	effect_allele.outcome	other_allele.outcome	beta.exposure	beta.outcome	eaf.exposure	eaf.outcome	remove	palindromic	ambiguous	se.outcome	pval.outcome	mr_keep.outcome	se.exposure	pval.exposure	mr_keep.exposure	mr_keep	PVE	F statistics
rs17293632	15	67442596	T	C	T	C	0.03	-0.035	0.236	0.24	FALSE	FALSE	FALSE	0.0088	8e-05	TRUE	0.003	2.8e-33	TRUE	TRUE	0.000324547	183.086
rs34173062	8	145158607	A	G	A	G	0.058	0.061	0.072	0.074	FALSE	FALSE	FALSE	0.016	0.00016	TRUE	0.004	4e-40	TRUE	TRUE	0.000449538	253.628
rs2979256	8	8871710	T	C	T	C	0.018	0.028	0.45	0.45	FALSE	FALSE	FALSE	0.0076	0.00025	TRUE	0.002	4.3e-17	TRUE	TRUE	0.00016038	90.4598
rs13073683	3	25393837	C	T	C	T	0.015	-0.027	0.399	0.41	FALSE	FALSE	FALSE	0.0076	0.00038	TRUE	0.002	3e-12	TRUE	TRUE	0.00010791	60.8615
rs954954	18	60902328	C	A	C	A	-0.034	0.042	0.105	0.11	FALSE	FALSE	FALSE	0.012	0.00055	TRUE	0.003	6.1e-22	TRUE	TRUE	0.00021727	122.555
rs13138355	4	83545976	T	C	T	C	-0.04	0.033	0.185	0.19	FALSE	FALSE	FALSE	0.0095	0.00062	TRUE	0.003	1.3e-47	TRUE	TRUE	0.00048248	272.223
rs3093023	6	167534290	A	G	A	G	0.013	0.025	0.433	0.44	FALSE	FALSE	FALSE	0.0075	0.00094	TRUE	0.002	1.3e-09	TRUE	TRUE	8.29827e-05	46.8015
rs7080536	10	115348046	A	G	A	G	-0.05	0.063	0.043	0.041	FALSE	FALSE	FALSE	0.019	0.00095	TRUE	0.005	2.6e-21	TRUE	TRUE	0.000205755	116.058
rs7252363	19	46354793	A	G	A	G	0.026	0.026	0.353	0.35	FALSE	FALSE	FALSE	0.0079	0.0011	TRUE	0.002	1.2e-30	TRUE	TRUE	0.000308785	174.191
rs62086903	17	66016006	C	T	C	T	0.029	0.029	0.231	0.24	FALSE	FALSE	FALSE	0.009	0.0014	TRUE	0.003	2.6e-30	TRUE	TRUE	0.000298789	168.551
rs12208103	6	107442431	T	C	T	C	-0.033	0.025	0.376	0.39	FALSE	FALSE	FALSE	0.0078	0.0014	TRUE	0.002	1.2e-50	TRUE	TRUE	0.000511011	288.329
rs780092	2	27743154	G	A	G	A	0.021	0.032	0.161	0.16	FALSE	FALSE	FALSE	0.01	0.0015	TRUE	0.003	2e-13	TRUE	TRUE	0.00011914	67.1961
rs12206050	6	33564296	T	A	T	A	0.033	-0.029	0.185	0.21	FALSE	TRUE	FALSE	0.0093	0.0016	TRUE	0.003	3.2e-33	TRUE	TRUE	0.000328388	185.253
rs11071528	15	60701797	C	G	C	G	0.019	-0.029	0.807	0.81	FALSE	TRUE	FALSE	0.0096	0.0021	TRUE	0.003	1.9e-12	TRUE	TRUE	0.000112452	63.4239
rs61855876	10	65357541	T	C	T	C	-0.017	-0.031	0.163	0.16	FALSE	FALSE	FALSE	0.01	0.0024	TRUE	0.003	2.1e-09	TRUE	TRUE	7.88571e-05	44.4745
rs2960422	3	12334991	A	G	A	G	-0.029	0.022	0.602	0.59	FALSE	FALSE	FALSE	0.0076	0.0033	TRUE	0.002	7.3e-41	TRUE	TRUE	0.000403	227.361
rs12619285	2	213824045	G	A	G	A	-0.063	0.024	0.265	0.27	FALSE	FALSE	FALSE	0.0084	0.0038	TRUE	0.002	8.1e-151	TRUE	TRUE	0.00154612	873.278
rs2810489	9	136922700	A	G	A	G	-0.028	0.024	0.258	0.28	FALSE	FALSE	FALSE	0.0084	0.0038	TRUE	0.002	4.1e-31	TRUE	TRUE	0.000300172	169.331
rs2847286	18	12817815	G	A	G	A	-0.015	-0.022	0.352	0.36	FALSE	FALSE	FALSE	0.0078	0.0039	TRUE	0.002	1.2e-11	TRUE	TRUE	0.000102643	57.891
rs5011651	15	91166613	A	G	A	G	0.019	0.025	0.759	0.76	FALSE	FALSE	FALSE	0.0087	0.0041	TRUE	0.002	2.2e-14	TRUE	TRUE	0.000132068	74.4885
rs4954388	2	136808142	T	C	T	C	-0.016	-0.025	0.772	0.74	FALSE	FALSE	FALSE	0.0089	0.0048	TRUE	0.003	3.2e-10	TRUE	TRUE	9.01202e-05	50.8273
rs76179738	9	94127317	T	C	T	C	-0.027	0.027	0.185	0.19	FALSE	FALSE	FALSE	0.0096	0.0051	TRUE	0.003	1.6e-23	TRUE	TRUE	0.00021983	123.999
rs78023664	22	46647844	A	G	A	G	-0.029	0.036	0.092	0.092	FALSE	FALSE	FALSE	0.013	0.0055	TRUE	0.004	6.6e-15	TRUE	TRUE	0.000140508	79.2495
rs62414592	6	42516867	A	G	A	G	-0.019	0.026	0.192	0.19	FALSE	FALSE	FALSE	0.0094	0.0061	TRUE	0.003	1.4e-12	TRUE	TRUE	0.000112008	63.1734
rs11126037	2	65663158	A	C	A	C	-0.014	0.021	0.327	0.33	FALSE	FALSE	FALSE	0.0079	0.0065	TRUE	0.002	2.7e-10	TRUE	TRUE	8.62678e-05	48.6544
rs35716097	5	176806636	T	C	T	C	0.015	0.022	0.298	0.31	FALSE	FALSE	FALSE	0.0082	0.0084	TRUE	0.002	1.5e-10	TRUE	TRUE	9.41382e-05	53.0937
rs11786536	8	129000416	A	G	A	G	-0.025	0.026	0.164	0.17	FALSE	FALSE	FALSE	0.01	0.0088	TRUE	0.003	2.6e-17	TRUE	TRUE	0.00017138	96.6653
rs2158799	7	28277107	G	C	G	C	-0.021	0.02	0.61	0.61	FALSE	TRUE	FALSE	0.0077	0.0094	TRUE	0.002	8.1e-21	TRUE	TRUE	0.000209828	118.356
rs4760384	12	92579100	C	T	C	T	-0.031	-0.026	0.171	0.17	FALSE	FALSE	FALSE	0.01	0.01	TRUE	0.003	6.9e-28	TRUE	TRUE	0.000272461	153.695
rs7936323	11	76293758	A	G	A	G	0.042	-0.019	0.478	0.47	FALSE	FALSE	FALSE	0.0075	0.011	TRUE	0.002	2.2e-85	TRUE	TRUE	0.000880292	496.873
rs9815974	3	71439472	A	G	A	G	-0.016	-0.02	0.665	0.66	FALSE	FALSE	FALSE	0.0079	0.013	TRUE	0.002	3.4e-12	TRUE	TRUE	0.000114061	64.3312
rs4409785	11	95311422	C	T	C	T	0.018	0.024	0.172	0.17	FALSE	FALSE	FALSE	0.0098	0.015	TRUE	0.003	4.8e-10	TRUE	TRUE	9.22856e-05	52.0487
rs34495	5	98265807	T	G	T	G	-0.021	-0.02	0.304	0.29	FALSE	FALSE	FALSE	0.0082	0.016	TRUE	0.002	2.8e-19	TRUE	TRUE	0.000186617	105.261
rs34210653	17	4535314	A	G	A	G	-0.172	0.069	0.021	0.019	FALSE	FALSE	FALSE	0.029	0.017	TRUE	0.007	6.5e-118	TRUE	TRUE	0.00121643	686.837
rs76474320	2	242806022	C	T	C	T	0.033	0.036	0.078	0.07	FALSE	FALSE	FALSE	0.015	0.017	TRUE	0.004	1.1e-16	TRUE	TRUE	0.000156633	88.3461
rs17728960	20	50129716	C	T	C	T	-0.029	-0.036	0.068	0.07	FALSE	FALSE	FALSE	0.015	0.017	TRUE	0.004	1.3e-11	TRUE	TRUE	0.000106598	60.122
rs1099448	1	173231898	T	C	T	C	0.019	0.018	0.467	0.46	FALSE	FALSE	FALSE	0.0075	0.018	TRUE	0.002	1.1e-19	TRUE	TRUE	0.000179714	101.367
rs12536178	7	45178748	T	C	T	C	0.015	0.021	0.223	0.22	FALSE	FALSE	FALSE	0.009	0.018	TRUE	0.003	4.6e-09	TRUE	TRUE	7.7972e-05	43.9752
rs605642	9	135880469	A	C	A	C	0.027	-0.018	0.582	0.58	FALSE	FALSE	FALSE	0.0076	0.021	TRUE	0.002	2.5e-34	TRUE	TRUE	0.000354696	200.1
rs9927527	16	11212681	G	A	G	A	-0.045	0.018	0.35	0.35	FALSE	FALSE	FALSE	0.0078	0.022	TRUE	0.002	1.7e-88	TRUE	TRUE	0.000921375	520.083
rs10900595	1	204511602	A	C	A	C	0.016	-0.018	0.713	0.72	FALSE	FALSE	FALSE	0.0083	0.027	TRUE	0.002	3.9e-12	TRUE	TRUE	0.000104771	59.0912
rs7416513	1	26647949	C	G	C	G	-0.017	-0.019	0.762	0.76	FALSE	TRUE	FALSE	0.0087	0.027	TRUE	0.002	1.5e-11	TRUE	TRUE	0.000104824	59.1209
rs663743	11	64107735	A	G	A	G	0.015	-0.017	0.341	0.34	FALSE	FALSE	FALSE	0.0079	0.029	TRUE	0.002	5.7e-11	TRUE	TRUE	0.000101124	57.0338
rs34108746	11	57146225	G	A	G	A	-0.039	0.029	0.077	0.08	FALSE	FALSE	FALSE	0.014	0.037	TRUE	0.004	1.9e-22	TRUE	TRUE	0.000216198	121.95
rs74480102	17	7742601	A	G	A	G	-0.068	-0.042	0.043	0.04	FALSE	FALSE	FALSE	0.02	0.04	TRUE	0.005	3.8e-38	TRUE	TRUE	0.000380564	214.699
rs8060511	16	30101596	A	C	A	C	-0.027	0.015	0.48	0.47	FALSE	FALSE	FALSE	0.0075	0.041	TRUE	0.002	1.7e-35	TRUE	TRUE	0.000363917	205.303
rs4618204	3	101281534	C	T	C	T	0.019	-0.015	0.444	0.45	FALSE	FALSE	FALSE	0.0075	0.041	TRUE	0.002	5.4e-18	TRUE	TRUE	0.000178236	100.533
rs1000005	21	34433051	C	G	C	G	-0.021	-0.015	0.591	0.59	FALSE	TRUE	FALSE	0.0076	0.043	TRUE	0.002	3.6e-21	TRUE	TRUE	0.000213196	120.256
rs10195713	2	158520905	T	C	T	C	0.031	0.023	0.864	0.87	FALSE	FALSE	FALSE	0.011	0.045	TRUE	0.003	1.4e-22	TRUE	TRUE	0.000225843	127.391
rs2074572	16	27356359	T	C	T	C	0.028	-0.015	0.359	0.35	FALSE	FALSE	FALSE	0.0078	0.048	TRUE	0.002	5.1e-36	TRUE	TRUE	0.000360827	203.559
rs4279	7	91764128	A	C	A	C	0.018	-0.015	0.395	0.39	FALSE	FALSE	FALSE	0.0076	0.048	TRUE	0.002	1e-16	TRUE	TRUE	0.000154856	87.3435
rs1493935	8	119848956	A	G	A	G	0.02	0.016	0.669	0.66	FALSE	FALSE	FALSE	0.0079	0.048	TRUE	0.002	7e-18	TRUE	TRUE	0.000177151	99.9211
rs6955702	7	3157702	G	A	G	A	0.025	0.015	0.524	0.52	FALSE	FALSE	FALSE	0.0075	0.05	TRUE	0.002	2.3e-30	TRUE	TRUE	0.00031178	175.881
rs73019235	3	3164321	A	T	A	T	0.02	-0.023	0.123	0.12	FALSE	TRUE	FALSE	0.012	0.052	TRUE	0.003	1.1e-09	TRUE	TRUE	8.62968e-05	48.6708
rs6658698	1	181060791	A	G	A	G	-0.015	0.015	0.618	0.62	FALSE	FALSE	FALSE	0.0077	0.055	TRUE	0.002	5.5e-12	TRUE	TRUE	0.000106234	59.9165
rs4802399	19	38899999	A	G	A	G	0.045	0.036	0.043	0.043	FALSE	FALSE	FALSE	0.019	0.056	TRUE	0.005	2.4e-17	TRUE	TRUE	0.000166662	94.0034
rs35249183	1	12099345	G	A	G	A	0.038	0.024	0.1	0.1	FALSE	FALSE	FALSE	0.013	0.063	TRUE	0.004	1.8e-25	TRUE	TRUE	0.00025992	146.618
rs73046033	3	171527955	G	T	G	T	-0.022	0.022	0.116	0.12	FALSE	FALSE	FALSE	0.012	0.064	TRUE	0.003	7.3e-11	TRUE	TRUE	9.92626e-05	55.9841
rs244689	5	133422816	G	A	G	A	-0.022	0.02	0.877	0.86	FALSE	FALSE	FALSE	0.011	0.064	TRUE	0.003	6.4e-12	TRUE	TRUE	0.000104419	58.8927
rs669371	11	65674153	T	G	T	G	0.028	0.014	0.542	0.55	FALSE	FALSE	FALSE	0.0075	0.068	TRUE	0.002	6.3e-38	TRUE	TRUE	0.000389234	219.592
rs3849269	1	206676143	T	C	T	C	-0.013	-0.014	0.53	0.52	FALSE	FALSE	FALSE	0.0075	0.07	TRUE	0.002	2.1e-09	TRUE	TRUE	8.41958e-05	47.4857
rs10995251	10	64398466	T	C	T	C	-0.04	0.014	0.369	0.37	FALSE	FALSE	FALSE	0.0077	0.077	TRUE	0.002	1.7e-74	TRUE	TRUE	0.000745085	420.499
rs6975036	7	138780350	A	G	A	G	0.023	0.016	0.218	0.22	FALSE	FALSE	FALSE	0.0091	0.077	TRUE	0.003	4.8e-19	TRUE	TRUE	0.000180364	101.733
rs10957978	8	81285139	T	G	T	G	-0.016	0.014	0.647	0.65	FALSE	FALSE	FALSE	0.0078	0.077	TRUE	0.002	1.6e-12	TRUE	TRUE	0.000116936	65.9532
rs4594881	5	35846815	T	G	T	G	-0.034	-0.014	0.341	0.34	FALSE	FALSE	FALSE	0.0079	0.078	TRUE	0.002	3.4e-51	TRUE	TRUE	0.00051955	293.15
rs2992335	10	26727934	G	C	G	C	-0.03	-0.013	0.598	0.61	FALSE	TRUE	FALSE	0.0076	0.08	TRUE	0.002	5.8e-44	TRUE	TRUE	0.000432713	244.131
rs60600003	7	37382465	G	T	G	T	0.038	-0.022	0.101	0.1	FALSE	FALSE	FALSE	0.013	0.083	TRUE	0.004	1.2e-26	TRUE	TRUE	0.000262228	147.92
rs715	2	211543055	C	T	C	T	0.025	-0.014	0.311	0.31	FALSE	FALSE	FALSE	0.0081	0.084	TRUE	0.002	4e-28	TRUE	TRUE	0.000267849	151.092
rs72800841	16	31014247	A	G	A	G	-0.015	0.015	0.25	0.25	FALSE	FALSE	FALSE	0.0087	0.085	TRUE	0.002	1.9e-09	TRUE	TRUE	8.4375e-05	47.5868
rs391875	6	149795136	A	G	A	G	0.016	-0.013	0.405	0.4	FALSE	FALSE	FALSE	0.0076	0.087	TRUE	0.002	5.5e-13	TRUE	TRUE	0.000123379	69.5875
rs4578769	18	20395104	T	G	T	G	0.023	0.015	0.749	0.75	FALSE	FALSE	FALSE	0.0087	0.089	TRUE	0.002	1.1e-20	TRUE	TRUE	0.000198903	112.192
rs6827756	4	123184411	C	T	C	T	-0.023	-0.013	0.637	0.63	FALSE	FALSE	FALSE	0.0077	0.089	TRUE	0.002	8.9e-26	TRUE	TRUE	0.000244642	137.998
rs4848100	2	112388532	T	C	T	C	0.028	0.015	0.768	0.77	FALSE	FALSE	FALSE	0.0088	0.095	TRUE	0.003	3.1e-29	TRUE	TRUE	0.00027938	157.599
rs2294023	8	134126039	G	A	G	A	0.015	-0.015	0.219	0.22	FALSE	FALSE	FALSE	0.009	0.098	TRUE	0.003	4.7e-09	TRUE	TRUE	7.69675e-05	43.4087
rs301161	16	85810349	A	G	A	G	0.025	0.017	0.85	0.85	FALSE	FALSE	FALSE	0.011	0.099	TRUE	0.003	1.6e-17	TRUE	TRUE	0.000159375	89.8929
rs2413631	22	41359786	A	G	A	G	0.015	0.015	0.25	0.24	FALSE	FALSE	FALSE	0.0088	0.099	TRUE	0.002	3.2e-09	TRUE	TRUE	8.4375e-05	47.5868
rs3862006	10	111750764	A	G	A	G	-0.018	-0.017	0.148	0.15	FALSE	FALSE	FALSE	0.011	0.1	TRUE	0.003	4.4e-09	TRUE	TRUE	8.17102e-05	46.0837
rs28475163	11	327143	A	G	A	G	-0.034	-0.015	0.234	0.24	FALSE	FALSE	FALSE	0.009	0.11	TRUE	0.003	1.7e-42	TRUE	TRUE	0.000414412	233.802
rs1263595	2	207947633	C	T	C	T	-0.014	-0.013	0.287	0.29	FALSE	FALSE	FALSE	0.0083	0.11	TRUE	0.002	2.9e-09	TRUE	TRUE	8.02154e-05	45.2406
rs2242886	21	36387806	T	C	T	C	-0.099	-0.023	0.071	0.074	FALSE	FALSE	FALSE	0.014	0.11	TRUE	0.004	1.4e-125	TRUE	TRUE	0.00129293	730.083
rs12718731	7	50436948	G	A	G	A	-0.013	-0.012	0.399	0.4	FALSE	FALSE	FALSE	0.0076	0.11	TRUE	0.002	8e-10	TRUE	TRUE	8.10521e-05	45.7125
rs10974980	9	5140671	G	C	G	C	0.029	-0.013	0.27	0.28	FALSE	TRUE	FALSE	0.0083	0.11	TRUE	0.002	1.6e-33	TRUE	TRUE	0.000331522	187.022
rs1004870	1	42370787	T	C	T	C	0.024	0.012	0.589	0.58	FALSE	FALSE	FALSE	0.0076	0.12	TRUE	0.002	3.3e-29	TRUE	TRUE	0.000278875	157.314
rs567910619	1	65210790	T	C	T	C	-0.08	-0.061	0.011	0.012	FALSE	FALSE	FALSE	0.04	0.12	TRUE	0.011	1.5e-13	TRUE	TRUE	0.000139251	78.5408
rs13120371	4	139092719	G	A	G	A	0.015	-0.012	0.327	0.34	FALSE	FALSE	FALSE	0.0079	0.12	TRUE	0.002	1.4e-11	TRUE	TRUE	9.9032e-05	55.854
rs1828803	4	2689449	A	C	A	C	0.015	-0.012	0.393	0.39	FALSE	FALSE	FALSE	0.0076	0.12	TRUE	0.002	2.8e-11	TRUE	TRUE	0.000107348	60.5447
rs7897422	10	90849704	C	T	C	T	0.022	-0.014	0.191	0.21	FALSE	FALSE	FALSE	0.0092	0.13	TRUE	0.003	1.2e-16	TRUE	TRUE	0.000149574	84.3642
rs12952581	17	47448346	A	G	A	G	0.029	-0.012	0.362	0.37	FALSE	FALSE	FALSE	0.0077	0.13	TRUE	0.002	3.5e-39	TRUE	TRUE	0.000388468	219.159
rs16903574	5	14610309	G	C	G	C	0.036	0.021	0.076	0.08	FALSE	TRUE	FALSE	0.014	0.13	TRUE	0.004	2.4e-18	TRUE	TRUE	0.000182021	102.668
rs13226583	7	75454152	T	A	T	A	-0.062	0.018	0.116	0.12	FALSE	TRUE	FALSE	0.012	0.13	TRUE	0.003	1.3e-76	TRUE	TRUE	0.000788358	444.941
rs360124	11	9802228	C	G	C	G	-0.023	0.019	0.904	0.91	FALSE	TRUE	FALSE	0.013	0.14	TRUE	0.004	1.1e-10	TRUE	TRUE	9.18175e-05	51.7847
rs11638671	15	63795628	C	T	C	T	-0.015	0.011	0.343	0.35	FALSE	FALSE	FALSE	0.0078	0.14	TRUE	0.002	7.9e-12	TRUE	TRUE	0.000101408	57.1942
rs228951	22	37529798	G	A	G	A	-0.022	-0.012	0.363	0.36	FALSE	FALSE	FALSE	0.0079	0.14	TRUE	0.002	1.6e-22	TRUE	TRUE	0.000223832	126.257
rs11748149	5	156977393	A	G	A	G	0.021	-0.018	0.106	0.11	FALSE	FALSE	FALSE	0.012	0.14	TRUE	0.003	5.8e-10	TRUE	TRUE	8.35818e-05	47.1394
rs12876545	13	43057478	G	A	G	A	0.025	-0.012	0.3	0.31	FALSE	FALSE	FALSE	0.0081	0.15	TRUE	0.002	4.6e-27	TRUE	TRUE	0.0002625	148.074
rs1326125	13	50888893	C	A	C	A	0.021	-0.011	0.361	0.36	FALSE	FALSE	FALSE	0.0077	0.15	TRUE	0.002	2.6e-21	TRUE	TRUE	0.000203459	114.763
rs41280005	22	37316133	A	G	A	G	-0.029	0.015	0.167	0.16	FALSE	FALSE	FALSE	0.01	0.15	TRUE	0.003	5e-24	TRUE	TRUE	0.000233985	131.985
rs9815874	3	188441161	T	C	T	C	0.027	0.012	0.299	0.3	FALSE	FALSE	FALSE	0.0081	0.15	TRUE	0.002	2.1e-32	TRUE	TRUE	0.000305595	172.391
rs56330463	5	148200011	C	T	C	T	0.049	-0.011	0.552	0.56	FALSE	FALSE	FALSE	0.0075	0.15	TRUE	0.002	5e-114	TRUE	TRUE	0.00118752	670.488
rs159963	1	8504421	A	C	A	C	0.025	-0.011	0.583	0.58	FALSE	FALSE	FALSE	0.0076	0.16	TRUE	0.002	1.4e-30	TRUE	TRUE	0.000303889	171.428
rs112036266	17	2834143	T	C	T	C	0.017	0.015	0.176	0.17	FALSE	FALSE	FALSE	0.01	0.16	TRUE	0.003	5.7e-10	TRUE	TRUE	8.38239e-05	47.2759
rs7288670	22	24621826	G	A	G	A	-0.019	-0.011	0.306	0.3	FALSE	FALSE	FALSE	0.0082	0.16	TRUE	0.002	2.8e-16	TRUE	TRUE	0.000153327	86.481
rs9868582	3	112052927	T	G	T	G	-0.026	-0.011	0.452	0.46	FALSE	FALSE	FALSE	0.0075	0.16	TRUE	0.002	2.8e-33	TRUE	TRUE	0.000334885	188.92
rs2242193	1	154995503	A	G	A	G	0.015	0.01	0.42	0.42	FALSE	FALSE	FALSE	0.0076	0.17	TRUE	0.002	2.1e-11	TRUE	TRUE	0.00010962	61.8263
rs76022305	1	28631300	T	C	T	C	-0.032	0.02	0.069	0.069	FALSE	FALSE	FALSE	0.015	0.17	TRUE	0.004	2.8e-14	TRUE	TRUE	0.000131561	74.2031
rs11255507	10	8109615	G	T	G	T	0.021	0.013	0.178	0.18	FALSE	FALSE	FALSE	0.0098	0.18	TRUE	0.003	6e-14	TRUE	TRUE	0.000129051	72.7868
rs11624310	14	69240079	G	A	G	A	0.014	0.01	0.564	0.57	FALSE	FALSE	FALSE	0.0075	0.18	TRUE	0.002	2.9e-10	TRUE	TRUE	9.63944e-05	54.3663
rs61731111	19	3179517	T	C	T	C	-0.132	-0.047	0.011	0.02	FALSE	FALSE	FALSE	0.035	0.18	TRUE	0.01	5.1e-38	TRUE	TRUE	0.000379111	213.879
rs460631	9	4851440	G	A	G	A	0.023	-0.016	0.885	0.89	FALSE	FALSE	FALSE	0.012	0.18	TRUE	0.003	8.8e-12	TRUE	TRUE	0.000107678	60.7309
rs73005426	11	118681083	G	A	G	A	0.022	-0.012	0.211	0.21	FALSE	FALSE	FALSE	0.0091	0.19	TRUE	0.003	1.4e-17	TRUE	TRUE	0.000161152	90.8952
rs67856193	14	93024616	G	C	G	C	0.02	-0.011	0.308	0.32	FALSE	TRUE	FALSE	0.0081	0.19	TRUE	0.002	3.6e-18	TRUE	TRUE	0.000170509	96.1738
rs73595580	16	67636767	A	G	A	G	0.027	0.018	0.083	0.087	FALSE	FALSE	FALSE	0.013	0.19	TRUE	0.004	2.4e-12	TRUE	TRUE	0.00011097	62.5877
rs61988304	14	37699544	G	A	G	A	0.016	-0.011	0.287	0.28	FALSE	FALSE	FALSE	0.0083	0.2	TRUE	0.002	3.2e-11	TRUE	TRUE	0.000104771	59.0912
rs2115535	15	80195199	A	G	A	G	0.03	-0.0097	0.568	0.57	FALSE	FALSE	FALSE	0.0075	0.2	TRUE	0.002	6.6e-44	TRUE	TRUE	0.000441677	249.191
rs62105489	2	8757326	T	C	T	C	-0.03	-0.022	0.053	0.052	FALSE	FALSE	FALSE	0.017	0.2	TRUE	0.005	5.6e-10	TRUE	TRUE	9.03438e-05	50.9534
rs6031302	20	42656310	G	C	G	C	-0.02	0.011	0.728	0.73	FALSE	TRUE	FALSE	0.0085	0.2	TRUE	0.002	2.5e-16	TRUE	TRUE	0.000158413	89.3501
rs4072859	3	49032205	C	G	C	G	0.027	0.0099	0.659	0.65	FALSE	TRUE	FALSE	0.0078	0.2	TRUE	0.002	9.7e-31	TRUE	TRUE	0.00032764	184.831
rs59150958	1	221106304	T	C	T	C	-0.026	0.013	0.152	0.16	FALSE	FALSE	FALSE	0.01	0.21	TRUE	0.003	1.8e-18	TRUE	TRUE	0.000174267	98.2942
rs410867	19	16427111	G	A	G	A	-0.065	-0.011	0.216	0.22	FALSE	FALSE	FALSE	0.0091	0.21	TRUE	0.003	3.3e-138	TRUE	TRUE	0.00143096	808.136
rs12861824	13	31079184	C	T	C	T	-0.019	0.011	0.273	0.28	FALSE	FALSE	FALSE	0.0091	0.22	TRUE	0.003	2.8e-13	TRUE	TRUE	0.000143296	80.8225
rs9934736	16	3519252	G	A	G	A	0.033	-0.022	0.047	0.05	FALSE	FALSE	FALSE	0.018	0.22	TRUE	0.005	1.3e-10	TRUE	TRUE	9.75548e-05	55.0208
rs412884	19	40219449	C	T	C	T	0.056	-0.0097	0.672	0.67	FALSE	FALSE	FALSE	0.0079	0.22	TRUE	0.002	2.4e-135	TRUE	TRUE	0.00138245	780.703
rs1811069	22	21982054	G	T	G	T	0.018	0.011	0.191	0.2	FALSE	FALSE	FALSE	0.0093	0.22	TRUE	0.003	2.7e-11	TRUE	TRUE	0.000100128	56.4724
rs9818987	3	194402430	T	C	T	C	0.015	-0.0099	0.306	0.31	FALSE	FALSE	FALSE	0.008	0.22	TRUE	0.002	1.2e-10	TRUE	TRUE	9.55638e-05	53.8978
rs4142528	9	6172296	A	T	A	T	-0.077	0.0098	0.672	0.68	FALSE	TRUE	FALSE	0.008	0.22	TRUE	0.002	1e-200	TRUE	TRUE	0.00261369	1477.84
rs140526537	12	110553366	T	C	T	C	0.057	-0.04	0.02	0.019	FALSE	FALSE	FALSE	0.034	0.23	TRUE	0.008	1.4e-12	TRUE	TRUE	0.000127361	71.8335
rs180506	17	68274205	A	G	A	G	-0.024	0.011	0.776	0.78	FALSE	FALSE	FALSE	0.0091	0.23	TRUE	0.003	2.2e-21	TRUE	TRUE	0.000200245	112.95
rs12601936	17	7172609	G	A	G	A	0.013	0.0091	0.605	0.62	FALSE	FALSE	FALSE	0.0077	0.24	TRUE	0.002	8.3e-10	TRUE	TRUE	8.07735e-05	45.5554
rs2228467	3	42906116	C	T	C	T	0.05	-0.018	0.061	0.07	FALSE	FALSE	FALSE	0.015	0.24	TRUE	0.004	2.2e-29	TRUE	TRUE	0.000286395	161.557
rs6787336	3	3153194	A	G	A	G	0.037	-0.0098	0.287	0.28	FALSE	FALSE	FALSE	0.0086	0.25	TRUE	0.002	5.6e-55	TRUE	TRUE	0.00056028	316.143
rs1775554	10	9054340	C	A	C	A	-0.04	0.0085	0.423	0.41	FALSE	FALSE	FALSE	0.0076	0.26	TRUE	0.002	3.1e-76	TRUE	TRUE	0.000781027	440.8
rs6573020	14	55871452	T	C	T	C	0.018	0.0085	0.434	0.43	FALSE	FALSE	FALSE	0.0076	0.26	TRUE	0.002	3.6e-17	TRUE	TRUE	0.000159177	89.7814
rs28362902	15	74712178	A	G	A	G	0.019	-0.013	0.133	0.13	FALSE	FALSE	FALSE	0.011	0.26	TRUE	0.003	4.3e-09	TRUE	TRUE	8.32545e-05	46.9548
rs2853677	5	1287194	A	G	A	G	0.024	-0.0086	0.577	0.58	FALSE	FALSE	FALSE	0.0076	0.26	TRUE	0.002	2.8e-28	TRUE	TRUE	0.00028117	158.609
rs76336747	1	101648318	A	G	A	G	-0.043	0.013	0.114	0.11	FALSE	FALSE	FALSE	0.012	0.27	TRUE	0.003	2.8e-38	TRUE	TRUE	0.000373513	210.719
rs9557201	13	99989538	G	A	G	A	0.018	-0.0091	0.272	0.28	FALSE	FALSE	FALSE	0.0083	0.27	TRUE	0.002	3.6e-14	TRUE	TRUE	0.000128314	72.3714
rs12882409	14	73425462	A	G	A	G	-0.018	-0.011	0.176	0.18	FALSE	FALSE	FALSE	0.0098	0.27	TRUE	0.003	2.7e-10	TRUE	TRUE	9.39756e-05	53.0019
rs13511	15	86284817	C	T	C	T	-0.019	-0.0083	0.577	0.58	FALSE	FALSE	FALSE	0.0075	0.27	TRUE	0.002	5.1e-19	TRUE	TRUE	0.000176219	99.3953
rs6080761	20	17629162	A	G	A	G	0.015	0.0084	0.419	0.42	FALSE	FALSE	FALSE	0.0076	0.27	TRUE	0.002	6.2e-12	TRUE	TRUE	0.000109548	61.7855
rs7846314	8	61650831	T	A	T	A	-0.051	0.011	0.187	0.19	FALSE	TRUE	FALSE	0.0096	0.27	TRUE	0.003	3e-76	TRUE	TRUE	0.000790865	446.357
rs17668272	1	198623842	T	G	T	G	-0.043	-0.013	0.118	0.11	FALSE	FALSE	FALSE	0.012	0.28	TRUE	0.003	2.8e-39	TRUE	TRUE	0.000384873	217.13
rs448998	19	16411418	G	A	G	A	0.023	-0.0094	0.732	0.74	FALSE	FALSE	FALSE	0.0087	0.28	TRUE	0.002	4e-22	TRUE	TRUE	0.000207554	117.073
rs2239633	14	23589057	A	G	A	G	0.035	-0.0079	0.484	0.48	FALSE	FALSE	FALSE	0.0075	0.29	TRUE	0.002	4.8e-62	TRUE	TRUE	0.000611873	345.273
rs36084354	19	1079959	A	G	A	G	-0.034	0.014	0.092	0.089	FALSE	FALSE	FALSE	0.013	0.29	TRUE	0.004	1.3e-20	TRUE	TRUE	0.000193135	108.938
rs6441306	3	159952278	G	A	G	A	-0.013	-0.0081	0.433	0.44	FALSE	FALSE	FALSE	0.0076	0.29	TRUE	0.002	1.4e-09	TRUE	TRUE	8.29827e-05	46.8015
rs9600233	13	74693401	A	G	A	G	-0.027	-0.011	0.159	0.16	FALSE	FALSE	FALSE	0.01	0.3	TRUE	0.003	5.7e-20	TRUE	TRUE	0.000194962	109.969
rs1170439	16	68608511	C	T	C	T	0.024	0.0094	0.779	0.78	FALSE	FALSE	FALSE	0.0091	0.3	TRUE	0.003	3.9e-20	TRUE	TRUE	0.000198327	111.868
rs7649812	3	98449191	G	C	G	C	0.018	-0.0085	0.242	0.25	FALSE	TRUE	FALSE	0.0086	0.32	TRUE	0.002	5.8e-13	TRUE	TRUE	0.000118867	67.042
rs564443	10	89807917	A	G	A	G	0.022	-0.0097	0.163	0.17	FALSE	FALSE	FALSE	0.01	0.33	TRUE	0.003	1.5e-14	TRUE	TRUE	0.000132065	74.4872
rs17175830	16	88558164	A	G	A	G	0.03	0.0087	0.237	0.24	FALSE	FALSE	FALSE	0.009	0.33	TRUE	0.003	2.8e-33	TRUE	TRUE	0.000325496	183.621
rs905670	6	90958502	A	G	A	G	-0.035	0.0077	0.351	0.34	FALSE	FALSE	FALSE	0.0079	0.33	TRUE	0.002	1.2e-55	TRUE	TRUE	0.000558108	314.917
rs61198215	7	50329697	A	G	A	G	0.024	0.0076	0.376	0.37	FALSE	FALSE	FALSE	0.0078	0.33	TRUE	0.002	8.5e-27	TRUE	TRUE	0.000270287	152.468
rs4908832	1	9338959	T	C	T	C	0.016	-0.0073	0.387	0.39	FALSE	FALSE	FALSE	0.0077	0.34	TRUE	0.002	1.2e-13	TRUE	TRUE	0.000121462	68.5062
rs9924483	16	48646258	T	C	T	C	-0.026	0.0076	0.31	0.32	FALSE	FALSE	FALSE	0.008	0.34	TRUE	0.002	4.9e-30	TRUE	TRUE	0.000289193	163.136
rs9504361	6	577820	G	A	G	A	-0.029	-0.0072	0.446	0.45	FALSE	FALSE	FALSE	0.0076	0.34	TRUE	0.002	5e-39	TRUE	TRUE	0.000415595	234.47
rs496475	9	113638236	G	T	G	T	0.033	-0.0073	0.387	0.39	FALSE	FALSE	FALSE	0.0076	0.34	TRUE	0.002	8.9e-52	TRUE	TRUE	0.000516689	291.534
rs34855578	2	231114990	G	C	G	C	0.026	0.009	0.186	0.18	FALSE	TRUE	FALSE	0.0097	0.35	TRUE	0.003	1.7e-21	TRUE	TRUE	0.000204698	115.462
rs72834751	10	64559465	T	C	T	C	-0.077	0.031	0.013	0.014	FALSE	FALSE	FALSE	0.034	0.36	TRUE	0.01	3.1e-14	TRUE	TRUE	0.00015215	85.8171
rs6672038	1	87751670	T	C	T	C	0.039	0.01	0.119	0.12	FALSE	FALSE	FALSE	0.011	0.37	TRUE	0.003	1e-32	TRUE	TRUE	0.00031892	179.911
rs1547258	9	6523056	C	T	C	T	-0.021	0.0075	0.708	0.71	FALSE	FALSE	FALSE	0.0084	0.37	TRUE	0.002	3e-19	TRUE	TRUE	0.000182341	102.849
rs62006172	15	38904527	A	G	A	G	-0.038	-0.017	0.042	0.041	FALSE	FALSE	FALSE	0.019	0.38	TRUE	0.005	4.1e-13	TRUE	TRUE	0.000116202	65.5388
rs55879743	7	75470364	T	C	T	C	0.077	-0.013	0.067	0.064	FALSE	FALSE	FALSE	0.016	0.39	TRUE	0.004	7.6e-70	TRUE	TRUE	0.000741255	418.337
rs6580223	5	141489027	T	G	T	G	0.033	0.0065	0.617	0.63	FALSE	FALSE	FALSE	0.0077	0.4	TRUE	0.002	3.8e-50	TRUE	TRUE	0.000514685	290.403
rs1395269	18	61377644	G	T	G	T	-0.023	0.0067	0.301	0.3	FALSE	FALSE	FALSE	0.0081	0.41	TRUE	0.002	3.8e-23	TRUE	TRUE	0.000222602	125.563
rs115702896	3	129066698	C	T	C	T	-0.052	-0.022	0.019	0.02	FALSE	FALSE	FALSE	0.027	0.41	TRUE	0.008	3.4e-11	TRUE	TRUE	0.0001008	56.8511
rs4236746	8	130699861	G	A	G	A	0.062	0.022	0.975	0.977	FALSE	FALSE	FALSE	0.026	0.41	TRUE	0.007	4.6e-20	TRUE	TRUE	0.000187395	105.7
rs73575076	16	79744148	G	A	G	A	-0.015	0.0065	0.314	0.32	FALSE	FALSE	FALSE	0.008	0.42	TRUE	0.002	1.2e-10	TRUE	TRUE	9.69318e-05	54.6694
rs11079348	17	56438624	T	G	T	G	0.019	-0.0079	0.171	0.18	FALSE	FALSE	FALSE	0.0098	0.42	TRUE	0.003	4.6e-11	TRUE	TRUE	0.00010235	57.7256
rs12152276	3	196368501	G	A	G	A	-0.035	-0.011	0.081	0.08	FALSE	FALSE	FALSE	0.014	0.42	TRUE	0.004	2.9e-19	TRUE	TRUE	0.000182376	102.868
rs11236813	11	76343427	C	G	C	G	-0.028	-0.0099	0.101	0.1	FALSE	TRUE	FALSE	0.013	0.43	TRUE	0.004	3e-15	TRUE	TRUE	0.000142373	80.3017
rs12408934	1	65423447	A	G	A	G	-0.047	0.0095	0.103	0.1	FALSE	FALSE	FALSE	0.012	0.44	TRUE	0.004	9.3e-41	TRUE	TRUE	0.000408183	230.287
rs6141755	20	31163565	T	G	T	G	-0.016	-0.0066	0.236	0.24	FALSE	FALSE	FALSE	0.0088	0.45	TRUE	0.003	9.7e-11	TRUE	TRUE	9.23156e-05	52.0657
rs4742774	9	102562927	C	T	C	T	0.013	-0.0058	0.378	0.38	FALSE	FALSE	FALSE	0.0077	0.45	TRUE	0.002	2.6e-09	TRUE	TRUE	7.94692e-05	44.8197
rs12470864	2	102926362	A	G	A	G	0.069	0.0057	0.388	0.38	FALSE	FALSE	FALSE	0.0077	0.46	TRUE	0.002	1e-200	TRUE	TRUE	0.00226106	1278
rs45577137	8	48651633	G	A	G	A	-0.066	0.016	0.045	0.05	FALSE	FALSE	FALSE	0.022	0.46	TRUE	0.005	2.7e-33	TRUE	TRUE	0.000374398	211.219
rs17758695	18	60920854	T	C	T	C	-0.104	-0.017	0.029	0.031	FALSE	FALSE	FALSE	0.024	0.47	TRUE	0.006	1.8e-61	TRUE	TRUE	0.000609135	343.728
rs13139941	4	7071741	G	A	G	A	-0.017	-0.0067	0.803	0.8	FALSE	FALSE	FALSE	0.0093	0.47	TRUE	0.003	2.7e-10	TRUE	TRUE	9.14344e-05	51.5686
rs12142635	1	226976332	A	C	A	C	-0.03	-0.012	0.057	0.056	FALSE	FALSE	FALSE	0.017	0.49	TRUE	0.005	1.3e-10	TRUE	TRUE	9.67518e-05	54.5679
rs1689510	12	56396768	C	G	C	G	0.029	0.0055	0.338	0.33	FALSE	TRUE	FALSE	0.0079	0.49	TRUE	0.002	8.9e-39	TRUE	TRUE	0.000376358	212.325
rs1138358	15	80263345	C	A	C	A	-0.026	0.0059	0.264	0.26	FALSE	FALSE	FALSE	0.0085	0.49	TRUE	0.002	1.8e-27	TRUE	TRUE	0.000262699	148.186
rs2223043	21	16438793	G	A	G	A	0.021	0.0058	0.305	0.32	FALSE	FALSE	FALSE	0.0085	0.49	TRUE	0.002	4.2e-18	TRUE	TRUE	0.000186962	105.456
rs1655558	15	41787585	G	T	G	T	0.019	-0.0051	0.548	0.55	FALSE	FALSE	FALSE	0.0076	0.5	TRUE	0.002	3.5e-19	TRUE	TRUE	0.000178837	100.872
rs912131	13	100032346	G	A	G	A	0.028	-0.0053	0.702	0.7	FALSE	FALSE	FALSE	0.0081	0.51	TRUE	0.002	6.2e-33	TRUE	TRUE	0.000328019	185.045
rs11667325	19	52301063	A	G	A	G	-0.019	-0.0052	0.663	0.67	FALSE	FALSE	FALSE	0.0079	0.51	TRUE	0.002	8.7e-18	TRUE	TRUE	0.000161317	90.9885
rs2579500	2	97201682	A	G	A	G	0.05	0.0051	0.39	0.39	FALSE	FALSE	FALSE	0.0077	0.51	TRUE	0.002	9.7e-116	TRUE	TRUE	0.0011895	671.61
rs6959832	7	135289854	A	G	A	G	-0.015	-0.005	0.507	0.51	FALSE	FALSE	FALSE	0.0075	0.51	TRUE	0.002	1e-11	TRUE	TRUE	0.000112478	63.4384
rs2823327	21	16898807	T	C	T	C	0.017	0.0063	0.187	0.19	FALSE	FALSE	FALSE	0.0097	0.52	TRUE	0.003	4.3e-10	TRUE	TRUE	8.78739e-05	49.5603
rs2390353	4	123602097	C	T	C	T	0.023	0.0058	0.232	0.23	FALSE	FALSE	FALSE	0.009	0.52	TRUE	0.003	3.6e-19	TRUE	TRUE	0.00018851	106.329
rs2188962	5	131770805	T	C	T	C	-0.065	-0.0049	0.428	0.42	FALSE	FALSE	FALSE	0.0076	0.52	TRUE	0.002	1e-200	TRUE	TRUE	0.0020687	1169.05
rs171270	11	126207745	G	C	G	C	0.019	0.0054	0.285	0.28	FALSE	TRUE	FALSE	0.0085	0.53	TRUE	0.002	1.4e-15	TRUE	TRUE	0.000147126	82.9828
rs4931002	12	32143169	A	C	A	C	-0.024	-0.0057	0.779	0.78	FALSE	FALSE	FALSE	0.009	0.53	TRUE	0.003	8.7e-21	TRUE	TRUE	0.000198327	111.868
rs1057258	2	234115629	T	C	T	C	-0.037	-0.0062	0.178	0.18	FALSE	FALSE	FALSE	0.0099	0.53	TRUE	0.003	1.3e-41	TRUE	TRUE	0.000400613	226.014
rs12705849	7	112782556	A	G	A	G	-0.021	-0.0048	0.407	0.4	FALSE	FALSE	FALSE	0.0077	0.53	TRUE	0.002	1.5e-22	TRUE	TRUE	0.000212872	120.073
rs13112758	4	38555527	T	C	T	C	0.014	0.0052	0.283	0.28	FALSE	FALSE	FALSE	0.0084	0.54	TRUE	0.002	1.9e-09	TRUE	TRUE	7.95411e-05	44.8603
rs2254075	4	39030183	G	A	G	A	-0.015	0.0049	0.666	0.66	FALSE	FALSE	FALSE	0.0079	0.54	TRUE	0.002	1.4e-10	TRUE	TRUE	0.0001001	56.4563
rs35779726	8	126154899	C	G	C	G	0.02	0.0067	0.131	0.14	FALSE	TRUE	FALSE	0.011	0.54	TRUE	0.003	1.7e-10	TRUE	TRUE	9.10712e-05	51.3637
rs74915527	8	48806383	T	C	T	C	0.026	-0.0072	0.097	0.099	FALSE	FALSE	FALSE	0.013	0.57	TRUE	0.004	3.5e-13	TRUE	TRUE	0.000118423	66.7919
rs6543250	2	98640981	G	A	G	A	-0.015	-0.0042	0.604	0.6	FALSE	FALSE	FALSE	0.0077	0.59	TRUE	0.002	2.1e-11	TRUE	TRUE	0.000107633	60.7054
rs743002	22	41404939	C	T	C	T	-0.063	0.0084	0.066	0.06	FALSE	FALSE	FALSE	0.016	0.59	TRUE	0.004	1.6e-48	TRUE	TRUE	0.00048933	276.09
rs11253517	10	970524	A	G	A	G	0.034	-0.0046	0.238	0.23	FALSE	FALSE	FALSE	0.0088	0.6	TRUE	0.003	1.3e-42	TRUE	TRUE	0.000419295	236.558
rs3016776	11	128606508	T	C	T	C	-0.017	0.0039	0.472	0.47	FALSE	FALSE	FALSE	0.0075	0.6	TRUE	0.002	6.2e-15	TRUE	TRUE	0.000144047	81.2461
rs12820863	12	4318723	T	C	T	C	0.02	-0.0043	0.351	0.35	FALSE	FALSE	FALSE	0.0081	0.6	TRUE	0.002	2.9e-18	TRUE	TRUE	0.000182239	102.791
rs35409523	2	213908457	A	G	A	G	0.054	0.007	0.076	0.079	FALSE	FALSE	FALSE	0.014	0.61	TRUE	0.004	1.1e-40	TRUE	TRUE	0.000409546	231.056
rs762810	14	65544367	A	C	A	C	0.016	0.0039	0.361	0.36	FALSE	FALSE	FALSE	0.0078	0.62	TRUE	0.002	2.3e-12	TRUE	TRUE	0.000118108	66.614
rs6795177	3	27800734	G	A	G	A	0.015	0.0037	0.479	0.48	FALSE	FALSE	FALSE	0.0075	0.62	TRUE	0.002	1.2e-12	TRUE	TRUE	0.000112302	63.3389
rs10849448	12	6493351	G	A	G	A	-0.022	-0.0042	0.753	0.75	FALSE	FALSE	FALSE	0.009	0.64	TRUE	0.003	2.6e-18	TRUE	TRUE	0.000180039	101.55
rs11669369	19	16654394	C	G	C	G	0.029	0.0057	0.107	0.1	FALSE	TRUE	FALSE	0.012	0.64	TRUE	0.003	5.3e-17	TRUE	TRUE	0.000160717	90.6498
rs1951121	14	23429729	G	T	G	T	-0.015	-0.0035	0.398	0.4	FALSE	FALSE	FALSE	0.0076	0.65	TRUE	0.002	3.1e-11	TRUE	TRUE	0.000107818	60.81
rs76236447	6	42225993	C	G	C	G	0.039	-0.0068	0.072	0.071	FALSE	TRUE	FALSE	0.015	0.65	TRUE	0.004	2e-21	TRUE	TRUE	0.000203254	114.647
rs60970458	13	50424159	T	G	T	G	0.018	-0.0041	0.217	0.21	FALSE	FALSE	FALSE	0.0092	0.66	TRUE	0.003	2e-12	TRUE	TRUE	0.000110102	62.0984
rs10466533	11	116612128	G	A	G	A	-0.03	0.0059	0.074	0.08	FALSE	FALSE	FALSE	0.014	0.67	TRUE	0.004	1.1e-13	TRUE	TRUE	0.000123343	69.5672
rs1838149	17	33819302	A	G	A	G	-0.02	-0.0032	0.423	0.42	FALSE	FALSE	FALSE	0.0077	0.68	TRUE	0.002	4e-19	TRUE	TRUE	0.000195257	110.135
rs4677079	3	72125863	T	G	T	G	0.015	0.0031	0.498	0.5	FALSE	FALSE	FALSE	0.0075	0.68	TRUE	0.002	6.4e-13	TRUE	TRUE	0.000112498	63.4498
rs12537614	7	22789551	C	G	C	G	-0.023	0.0031	0.592	0.58	FALSE	TRUE	FALSE	0.0076	0.68	TRUE	0.002	3.3e-26	TRUE	TRUE	0.000255545	144.15
rs3742704	14	88477882	C	A	C	A	0.023	-0.0053	0.092	0.09	FALSE	FALSE	FALSE	0.013	0.69	TRUE	0.004	4.1e-10	TRUE	TRUE	8.83811e-05	49.8464
rs4785903	16	2838274	C	T	C	T	-0.034	0.0035	0.755	0.75	FALSE	FALSE	FALSE	0.0088	0.69	TRUE	0.002	1.7e-43	TRUE	TRUE	0.000427662	241.281
rs4694639	4	74699054	T	C	T	C	0.017	-0.0031	0.568	0.57	FALSE	FALSE	FALSE	0.0077	0.69	TRUE	0.002	2.9e-14	TRUE	TRUE	0.000141827	79.994
rs6884604	5	110084154	C	T	C	T	0.026	0.0051	0.089	0.09	FALSE	FALSE	FALSE	0.013	0.69	TRUE	0.004	6.3e-12	TRUE	TRUE	0.000109619	61.8256
rs175705	14	75975648	G	C	G	C	0.037	-0.0032	0.719	0.71	FALSE	TRUE	FALSE	0.0083	0.7	TRUE	0.002	6.4e-54	TRUE	TRUE	0.000553183	312.137
rs7646283	3	33046480	T	C	T	C	0.027	0.003	0.367	0.37	FALSE	FALSE	FALSE	0.0077	0.7	TRUE	0.002	6e-34	TRUE	TRUE	0.000338709	191.078
rs671050	9	136001966	C	T	C	T	-0.014	0.0032	0.674	0.68	FALSE	FALSE	FALSE	0.0082	0.7	TRUE	0.002	1.4e-09	TRUE	TRUE	8.61318e-05	48.5777
rs4703730	5	76549688	T	C	T	C	-0.016	0.0028	0.517	0.53	FALSE	FALSE	FALSE	0.0075	0.71	TRUE	0.002	2.1e-13	TRUE	TRUE	0.000127852	72.1106
rs35311230	15	43633497	C	G	C	G	0.022	-0.0034	0.2	0.2	FALSE	TRUE	FALSE	0.0094	0.72	TRUE	0.003	3.2e-16	TRUE	TRUE	0.00015488	87.3572
rs1257192	2	134991024	G	A	G	A	0.017	0.0034	0.812	0.81	FALSE	FALSE	FALSE	0.0096	0.72	TRUE	0.003	2.3e-10	TRUE	TRUE	8.82352e-05	49.7641
rs34290285	2	242698640	A	G	A	G	-0.046	0.0032	0.256	0.26	FALSE	FALSE	FALSE	0.009	0.72	TRUE	0.002	4.4e-80	TRUE	TRUE	0.000806044	454.93
rs62466318	7	73042085	T	C	T	C	0.019	0.0034	0.203	0.2	FALSE	FALSE	FALSE	0.0094	0.72	TRUE	0.003	2e-12	TRUE	TRUE	0.000116813	65.8837
rs11084096	19	52128795	A	G	A	G	-0.017	0.0029	0.296	0.29	FALSE	FALSE	FALSE	0.0083	0.73	TRUE	0.002	1.4e-12	TRUE	TRUE	0.000120446	67.933
rs2715275	3	121781689	G	A	G	A	0.021	0.0032	0.202	0.2	FALSE	FALSE	FALSE	0.0094	0.73	TRUE	0.003	5.6e-16	TRUE	TRUE	0.000142175	80.1901
rs55948744	2	102805911	G	T	G	T	0.03	0.0056	0.052	0.05	FALSE	FALSE	FALSE	0.017	0.74	TRUE	0.005	9.7e-10	TRUE	TRUE	8.87328e-05	50.0448
rs10087637	8	142239318	A	C	A	C	-0.015	-0.0026	0.637	0.64	FALSE	FALSE	FALSE	0.0078	0.74	TRUE	0.002	3.2e-11	TRUE	TRUE	0.000104054	58.6867
rs10810657	9	16884586	A	T	A	T	-0.015	-0.0026	0.625	0.61	FALSE	TRUE	FALSE	0.0077	0.74	TRUE	0.002	5.6e-11	TRUE	TRUE	0.000105469	59.4847
rs13084872	3	3068148	T	C	T	C	0.014	0.0025	0.359	0.37	FALSE	FALSE	FALSE	0.0077	0.75	TRUE	0.002	3.5e-10	TRUE	TRUE	9.02066e-05	50.8761
rs783646	6	117286220	C	G	C	G	-0.022	0.003	0.817	0.81	FALSE	TRUE	FALSE	0.0095	0.75	TRUE	0.003	4.5e-15	TRUE	TRUE	0.000144727	81.6295
rs117710327	19	33726578	A	C	A	C	-0.037	0.0048	0.067	0.068	FALSE	FALSE	FALSE	0.015	0.76	TRUE	0.004	8.8e-18	TRUE	TRUE	0.000171155	96.5384
rs2807740	10	28784483	T	C	T	C	0.027	0.0026	0.769	0.77	FALSE	FALSE	FALSE	0.0089	0.77	TRUE	0.003	6e-27	TRUE	TRUE	0.000258998	146.098
rs3024971	12	57493727	G	T	G	T	-0.038	-0.0037	0.107	0.1	FALSE	FALSE	FALSE	0.012	0.77	TRUE	0.003	2.9e-28	TRUE	TRUE	0.000275951	155.664
rs9872485	3	16918405	G	T	G	T	-0.017	-0.0029	0.164	0.17	FALSE	FALSE	FALSE	0.01	0.77	TRUE	0.003	2.4e-09	TRUE	TRUE	7.92461e-05	44.6939
rs11789226	9	34975508	C	T	C	T	-0.014	-0.0022	0.501	0.51	FALSE	FALSE	FALSE	0.0075	0.77	TRUE	0.002	4.1e-11	TRUE	TRUE	9.79996e-05	55.2717
rs9877627	3	128249249	G	A	G	A	-0.085	-0.0027	0.174	0.18	FALSE	FALSE	FALSE	0.0096	0.78	TRUE	0.003	1e-200	TRUE	TRUE	0.00207681	1173.64
rs12530946	7	148887942	G	A	G	A	0.048	0.0022	0.614	0.61	FALSE	FALSE	FALSE	0.0077	0.78	TRUE	0.002	1.8e-106	TRUE	TRUE	0.00109211	616.565
rs10998535	10	70805373	T	C	T	C	0.018	0.0025	0.215	0.21	FALSE	FALSE	FALSE	0.0092	0.79	TRUE	0.003	2.2e-12	TRUE	TRUE	0.000109366	61.6832
rs76981581	4	38416046	G	C	G	C	-0.032	-0.0045	0.048	0.06	FALSE	TRUE	FALSE	0.017	0.79	TRUE	0.005	2.6e-10	TRUE	TRUE	9.35854e-05	52.7819
rs11105213	12	89624206	G	A	G	A	-0.02	0.0027	0.139	0.14	FALSE	FALSE	FALSE	0.011	0.8	TRUE	0.003	2.6e-10	TRUE	TRUE	9.57432e-05	53.999
rs3925331	7	124446137	G	C	G	C	0.014	0.0021	0.287	0.29	FALSE	TRUE	FALSE	0.0083	0.8	TRUE	0.002	4.4e-09	TRUE	TRUE	8.02154e-05	45.2406
rs6989099	8	66898262	C	T	C	T	-0.017	0.002	0.317	0.32	FALSE	FALSE	FALSE	0.008	0.8	TRUE	0.002	3.9e-14	TRUE	TRUE	0.000125143	70.5827
rs2646438	10	8565675	A	G	A	G	-0.02	0.0018	0.566	0.56	FALSE	FALSE	FALSE	0.0075	0.81	TRUE	0.002	3.3e-20	TRUE	TRUE	0.000196515	110.845
rs637064	11	108140909	T	C	T	C	0.021	0.0018	0.555	0.56	FALSE	FALSE	FALSE	0.0075	0.81	TRUE	0.002	4.4e-23	TRUE	TRUE	0.000217832	122.872
rs57633475	18	46469650	G	A	G	A	-0.025	-0.0027	0.122	0.12	FALSE	FALSE	FALSE	0.011	0.81	TRUE	0.003	3.4e-14	TRUE	TRUE	0.000133895	75.5194
rs11751949	6	42219296	A	G	A	G	-0.034	0.0034	0.071	0.073	FALSE	FALSE	FALSE	0.014	0.81	TRUE	0.004	5.8e-16	TRUE	TRUE	0.000152497	86.013
rs114925538	5	169696756	T	C	T	C	-0.037	0.0039	0.051	0.056	FALSE	FALSE	FALSE	0.017	0.82	TRUE	0.005	4.8e-14	TRUE	TRUE	0.000132516	74.7418
rs3132682	6	30044388	C	G	C	G	-0.047	0.0017	0.588	0.58	FALSE	TRUE	FALSE	0.0076	0.82	TRUE	0.002	2.7e-104	TRUE	TRUE	0.00107029	604.229
rs73187852	7	101878336	T	C	T	C	0.016	0.0019	0.275	0.28	FALSE	FALSE	FALSE	0.0084	0.82	TRUE	0.002	9.8e-12	TRUE	TRUE	0.00010208	57.5733
rs77959102	8	130602928	C	T	C	T	-0.06	-0.0025	0.143	0.15	FALSE	FALSE	FALSE	0.011	0.82	TRUE	0.003	1.5e-83	TRUE	TRUE	0.000882367	498.045
rs35130019	17	37983142	G	A	G	A	-0.085	-0.0044	0.034	0.04	FALSE	FALSE	FALSE	0.02	0.83	TRUE	0.006	2e-48	TRUE	TRUE	0.000474596	267.773
rs11077961	17	81012749	G	A	G	A	0.013	0.0016	0.361	0.37	FALSE	FALSE	FALSE	0.0078	0.84	TRUE	0.002	1.7e-09	TRUE	TRUE	7.79695e-05	43.9739
rs1427508	2	145367024	A	T	A	T	0.021	-0.002	0.826	0.83	FALSE	TRUE	FALSE	0.0099	0.84	TRUE	0.003	4.1e-14	TRUE	TRUE	0.000126765	71.4972
rs1036332	1	199012478	C	A	C	A	-0.033	-0.0016	0.738	0.73	FALSE	FALSE	FALSE	0.0084	0.85	TRUE	0.002	1.5e-42	TRUE	TRUE	0.000421129	237.593
rs4660129	1	236094087	G	A	G	A	0.025	-0.0023	0.892	0.89	FALSE	FALSE	FALSE	0.012	0.85	TRUE	0.003	1.9e-13	TRUE	TRUE	0.00012042	67.9183
rs3858607	12	94536803	C	G	C	G	-0.014	0.0014	0.378	0.37	FALSE	TRUE	FALSE	0.0078	0.86	TRUE	0.002	1.4e-10	TRUE	TRUE	9.21655e-05	51.981
rs757230	19	1102131	G	A	G	A	-0.013	-0.0013	0.469	0.48	FALSE	FALSE	FALSE	0.0075	0.86	TRUE	0.002	1.9e-09	TRUE	TRUE	8.41752e-05	47.4741
rs3781455	10	126347688	C	T	C	T	0.018	-0.0013	0.305	0.31	FALSE	FALSE	FALSE	0.008	0.87	TRUE	0.002	1.6e-15	TRUE	TRUE	0.00013736	77.4739
rs34439695	11	33901483	T	C	T	C	-0.039	0.0033	0.035	0.035	FALSE	FALSE	FALSE	0.021	0.87	TRUE	0.006	4.2e-11	TRUE	TRUE	0.000102744	57.9476
rs12472034	2	136828273	G	C	G	C	-0.014	0.0013	0.324	0.3	FALSE	TRUE	FALSE	0.0082	0.87	TRUE	0.002	5.3e-10	TRUE	TRUE	8.58574e-05	48.4229
rs6869605	5	150452866	C	A	C	A	-0.022	0.0018	0.123	0.13	FALSE	FALSE	FALSE	0.011	0.87	TRUE	0.003	5.5e-12	TRUE	TRUE	0.000104419	58.8927
rs4871849	8	22964719	A	G	A	G	-0.027	0.0013	0.708	0.7	FALSE	FALSE	FALSE	0.0082	0.87	TRUE	0.002	2.7e-31	TRUE	TRUE	0.000301421	170.036
rs34986765	15	61069201	C	T	C	T	-0.023	-0.0016	0.131	0.14	FALSE	FALSE	FALSE	0.011	0.88	TRUE	0.003	4.4e-13	TRUE	TRUE	0.000120442	67.9305
rs12331049	4	38655772	T	C	T	C	0.074	0.0014	0.212	0.21	FALSE	FALSE	FALSE	0.0092	0.88	TRUE	0.003	2.6e-175	TRUE	TRUE	0.0018296	1033.68
rs11555542	14	94417531	C	T	C	T	0.064	-0.0023	0.063	0.06	FALSE	FALSE	FALSE	0.017	0.89	TRUE	0.004	1.5e-48	TRUE	TRUE	0.000483582	272.845
rs9979383	21	36715761	T	C	T	C	0.031	0.0011	0.63	0.63	FALSE	FALSE	FALSE	0.0077	0.89	TRUE	0.002	3.9e-44	TRUE	TRUE	0.000448018	252.77
rs6734311	2	182139508	A	T	A	T	0.013	-0.001	0.63	0.63	FALSE	TRUE	FALSE	0.0077	0.9	TRUE	0.002	2.5e-09	TRUE	TRUE	7.87878e-05	44.4354
rs13107325	4	103188709	T	C	T	C	-0.03	0.0018	0.075	0.071	FALSE	FALSE	FALSE	0.015	0.9	TRUE	0.004	2.5e-13	TRUE	TRUE	0.000124875	70.4313
rs10950642	7	17016646	A	G	A	G	-0.021	-0.001	0.363	0.36	FALSE	FALSE	FALSE	0.0078	0.9	TRUE	0.002	1.4e-20	TRUE	TRUE	0.000203946	115.037
rs80271829	7	50443141	C	T	C	T	-0.03	0.0014	0.086	0.09	FALSE	FALSE	FALSE	0.013	0.91	TRUE	0.004	2e-15	TRUE	TRUE	0.000141487	79.8021
rs2802469	1	66017386	T	C	T	C	-0.014	-0.0008	0.644	0.64	FALSE	FALSE	FALSE	0.0078	0.92	TRUE	0.002	1.4e-10	TRUE	TRUE	8.98715e-05	50.687
rs2109221	17	38830056	A	G	A	G	0.015	0.0008	0.578	0.57	FALSE	FALSE	FALSE	0.0075	0.92	TRUE	0.002	1.6e-11	TRUE	TRUE	0.000109762	61.9065
rs9369573	6	45689356	T	C	T	C	0.017	0.001	0.185	0.2	FALSE	FALSE	FALSE	0.0095	0.92	TRUE	0.003	7e-10	TRUE	TRUE	8.7148e-05	49.1508
rs11204682	1	150595537	T	G	T	G	-0.035	-0.0008	0.223	0.22	FALSE	FALSE	FALSE	0.009	0.93	TRUE	0.003	2.8e-41	TRUE	TRUE	0.000424514	239.504
rs78691875	12	113070264	A	C	A	C	-0.044	-0.0024	0.021	0.02	FALSE	FALSE	FALSE	0.029	0.93	TRUE	0.007	2.5e-09	TRUE	TRUE	7.96044e-05	44.896
rs11737939	5	10622792	T	C	T	C	0.025	-0.0009	0.165	0.18	FALSE	FALSE	FALSE	0.01	0.93	TRUE	0.003	4.3e-18	TRUE	TRUE	0.000172219	97.1385
rs4149909	1	242023898	G	A	G	A	-0.04	-0.0016	0.033	0.03	FALSE	FALSE	FALSE	0.022	0.94	TRUE	0.006	2.9e-11	TRUE	TRUE	0.000102115	57.5931
rs17482472	10	44859618	A	G	A	G	-0.024	-0.001	0.099	0.099	FALSE	FALSE	FALSE	0.013	0.94	TRUE	0.004	4e-11	TRUE	TRUE	0.000102757	57.9553
rs1322054	9	117669299	G	A	G	A	-0.026	0.0006	0.435	0.45	FALSE	FALSE	FALSE	0.0075	0.94	TRUE	0.002	1e-33	TRUE	TRUE	0.000332288	187.454
rs11216183	11	116781545	A	C	A	C	0.022	0.0008	0.092	0.096	FALSE	FALSE	FALSE	0.013	0.95	TRUE	0.004	1.9e-09	TRUE	TRUE	8.08628e-05	45.6058
rs336039	2	38258827	T	C	T	C	-0.013	-0.0005	0.599	0.6	FALSE	FALSE	FALSE	0.0076	0.95	TRUE	0.002	2e-09	TRUE	TRUE	8.11873e-05	45.7888
rs57834782	7	20502828	A	T	A	T	-0.056	0.0005	0.245	0.25	FALSE	TRUE	FALSE	0.0086	0.95	TRUE	0.002	2e-114	TRUE	TRUE	0.00116016	655.027
rs9525192	13	114961339	G	A	G	A	-0.017	0.0004	0.531	0.53	FALSE	FALSE	FALSE	0.0075	0.96	TRUE	0.002	8.8e-16	TRUE	TRUE	0.000143945	81.1883
rs12924774	16	86003804	C	G	C	G	0.018	-0.0004	0.352	0.36	FALSE	TRUE	FALSE	0.0078	0.96	TRUE	0.002	2.5e-16	TRUE	TRUE	0.000147806	83.3667
rs6126042	20	49162186	T	C	T	C	-0.037	-0.0007	0.085	0.089	FALSE	FALSE	FALSE	0.013	0.96	TRUE	0.004	2.3e-21	TRUE	TRUE	0.000212948	120.116
rs2399441	3	112587012	C	T	C	T	-0.02	-0.0004	0.35	0.35	FALSE	FALSE	FALSE	0.0078	0.96	TRUE	0.002	2.2e-19	TRUE	TRUE	0.000182	102.656
rs66494224	2	112002314	C	T	C	T	0.031	-0.0003	0.226	0.23	FALSE	FALSE	FALSE	0.0089	0.97	TRUE	0.003	1e-34	TRUE	TRUE	0.000336204	189.664
rs2025489	6	87814959	G	A	G	A	0.021	-0.0003	0.527	0.52	FALSE	FALSE	FALSE	0.0075	0.97	TRUE	0.002	1.5e-22	TRUE	TRUE	0.000219857	124.014
rs10799794	1	23701118	A	C	A	C	-0.014	-0.0002	0.736	0.74	FALSE	FALSE	FALSE	0.0085	0.98	TRUE	0.002	4.2e-09	TRUE	TRUE	7.61672e-05	42.9573
rs8020739	14	35882492	T	G	T	G	0.023	0.0002	0.643	0.65	FALSE	FALSE	FALSE	0.0078	0.98	TRUE	0.002	3.7e-24	TRUE	TRUE	0.000242865	136.996
rs80054178	20	30294682	C	T	C	T	-0.08	-0.0006	0.023	0.02	FALSE	FALSE	FALSE	0.027	0.98	TRUE	0.007	7.3e-29	TRUE	TRUE	0.000287629	162.253
rs34872427	21	36294044	C	T	C	T	-0.018	0.0002	0.415	0.41	FALSE	FALSE	FALSE	0.0076	0.98	TRUE	0.002	2.8e-17	TRUE	TRUE	0.000157318	88.7326
rs346835	2	8438693	T	C	T	C	-0.027	0	0.329	0.33	FALSE	FALSE	FALSE	0.008	1	TRUE	0.002	3.7e-32	TRUE	TRUE	0.000321867	181.573

## Sheet: Sup Table 7. basophil
SNP	chr	pos	effect_allele.exposure	other_allele.exposure	effect_allele.outcome	other_allele.outcome	beta.exposure	beta.outcome	eaf.exposure	eaf.outcome	remove	palindromic	ambiguous	se.outcome	pval.outcome	mr_keep.outcome	se.exposure	pval.exposure	mr_keep.exposure	mr_keep	PVE	F statistics
rs10013613	4	103423493	T	G	T	G	-0.017	-0.03	0.402	0.4	FALSE	FALSE	FALSE	0.0076	7.1e-05	TRUE	0.002	7e-14	TRUE	TRUE	0.000138949	78.3703
rs2384575	2	27387429	C	T	C	T	0.015	0.032	0.291	0.29	FALSE	FALSE	FALSE	0.0083	0.00014	TRUE	0.002	2.6e-09	TRUE	TRUE	9.28436e-05	52.3634
rs12123922	1	205140436	A	G	A	G	-0.032	-0.025	0.441	0.44	FALSE	FALSE	FALSE	0.0075	0.00078	TRUE	0.002	5e-48	TRUE	TRUE	0.000504871	284.863
rs8179	7	92236164	C	T	C	T	-0.022	0.029	0.792	0.79	FALSE	FALSE	FALSE	0.0092	0.0013	TRUE	0.003	9.3e-16	TRUE	TRUE	0.000159464	89.9434
rs10788980	1	54892472	G	A	G	A	0.014	-0.023	0.447	0.45	FALSE	FALSE	FALSE	0.0075	0.0025	TRUE	0.002	1.4e-10	TRUE	TRUE	9.68989e-05	54.6508
rs657624	1	20888348	A	G	A	G	-0.014	-0.019	0.332	0.33	FALSE	FALSE	FALSE	0.008	0.018	TRUE	0.002	4e-09	TRUE	TRUE	8.69362e-05	49.0314
rs11554159	19	18285944	A	G	A	G	-0.017	-0.019	0.27	0.27	FALSE	FALSE	FALSE	0.0084	0.02	TRUE	0.002	2.8e-12	TRUE	TRUE	0.000113924	64.254
rs4836579	9	130528548	T	C	T	C	-0.014	0.017	0.573	0.57	FALSE	FALSE	FALSE	0.0075	0.022	TRUE	0.002	3.5e-10	TRUE	TRUE	9.5911e-05	54.0936
rs3774298	3	187460099	A	G	A	G	-0.02	0.019	0.688	0.69	FALSE	FALSE	FALSE	0.0083	0.024	TRUE	0.002	2.6e-16	TRUE	TRUE	0.000171725	96.8598
rs11587409	1	118143444	C	G	C	G	-0.02	-0.022	0.163	0.17	FALSE	TRUE	FALSE	0.01	0.03	TRUE	0.003	1.3e-11	TRUE	TRUE	0.000109145	61.5583
rs2836154	21	39485842	T	C	T	C	0.021	-0.017	0.336	0.35	FALSE	FALSE	FALSE	0.0078	0.03	TRUE	0.002	3.8e-19	TRUE	TRUE	0.000196778	110.993
rs4475963	12	129302255	G	T	G	T	-0.019	-0.016	0.37	0.37	FALSE	FALSE	FALSE	0.0077	0.034	TRUE	0.002	8.6e-17	TRUE	TRUE	0.000168298	94.9267
rs7166645	15	83740277	A	G	A	G	0.014	-0.016	0.387	0.39	FALSE	FALSE	FALSE	0.0076	0.036	TRUE	0.002	1.4e-09	TRUE	TRUE	9.29946e-05	52.4486
rs9131	4	74963049	T	C	T	C	0.02	0.015	0.601	0.6	FALSE	FALSE	FALSE	0.0076	0.041	TRUE	0.002	2.9e-19	TRUE	TRUE	0.000191839	108.207
rs6679677	1	114303808	A	C	A	C	0.03	0.025	0.101	0.1	FALSE	FALSE	FALSE	0.012	0.047	TRUE	0.004	4e-16	TRUE	TRUE	0.000163438	92.1851
rs1669340	3	3198380	T	G	T	G	-0.025	-0.02	0.839	0.84	FALSE	FALSE	FALSE	0.01	0.049	TRUE	0.003	2.6e-17	TRUE	TRUE	0.000168849	95.2373
rs6782812	3	128317997	A	G	A	G	0.086	-0.023	0.893	0.89	FALSE	FALSE	FALSE	0.012	0.053	TRUE	0.004	2.9e-127	TRUE	TRUE	0.00141339	798.201
rs7832357	8	126516197	G	A	G	A	-0.015	0.015	0.342	0.35	FALSE	FALSE	FALSE	0.0078	0.058	TRUE	0.002	4e-11	TRUE	TRUE	0.000101266	57.1142
rs2009833	15	50193553	A	G	A	G	0.015	0.015	0.36	0.37	FALSE	FALSE	FALSE	0.0079	0.065	TRUE	0.002	3.4e-10	TRUE	TRUE	0.00010368	58.4758
rs1609712	19	8566634	A	G	A	G	-0.033	-0.018	0.167	0.17	FALSE	FALSE	FALSE	0.01	0.067	TRUE	0.003	1.2e-28	TRUE	TRUE	0.000302984	170.918
rs12438453	15	42678609	G	A	G	A	0.025	0.021	0.122	0.12	FALSE	FALSE	FALSE	0.011	0.068	TRUE	0.003	2.3e-13	TRUE	TRUE	0.000133895	75.5194
rs852444	7	5556062	G	A	G	A	-0.015	0.014	0.399	0.4	FALSE	FALSE	FALSE	0.0076	0.071	TRUE	0.002	3.3e-11	TRUE	TRUE	0.00010791	60.8615
rs7496362	15	65758874	G	C	G	C	-0.017	0.013	0.366	0.37	FALSE	TRUE	FALSE	0.0077	0.084	TRUE	0.002	8e-14	TRUE	TRUE	0.000134121	75.6471
rs445	7	92408370	T	C	T	C	-0.055	-0.021	0.096	0.1	FALSE	FALSE	FALSE	0.013	0.092	TRUE	0.004	4.6e-48	TRUE	TRUE	0.000525043	296.251
rs57338137	2	213857250	C	T	C	T	0.029	-0.024	0.077	0.07	FALSE	FALSE	FALSE	0.014	0.097	TRUE	0.004	1.3e-12	TRUE	TRUE	0.000119541	67.4227
rs4931	20	43530234	C	A	C	A	-0.024	-0.014	0.271	0.28	FALSE	FALSE	FALSE	0.0084	0.098	TRUE	0.002	1.3e-21	TRUE	TRUE	0.000227588	128.376
rs11595895	10	26734518	A	C	A	C	0.019	0.013	0.403	0.39	FALSE	FALSE	FALSE	0.0076	0.1	TRUE	0.002	8.9e-17	TRUE	TRUE	0.000173707	97.9779
rs62105478	2	8735869	A	G	A	G	-0.029	-0.028	0.052	0.051	FALSE	FALSE	FALSE	0.017	0.11	TRUE	0.005	4.3e-09	TRUE	TRUE	8.29159e-05	46.7638
rs56378716	17	56356502	G	A	G	A	0.06	0.047	0.013	0.02	FALSE	FALSE	FALSE	0.031	0.13	TRUE	0.01	1.8e-09	TRUE	TRUE	9.23832e-05	52.1038
rs149391212	14	23544999	T	C	T	C	0.068	-0.049	0.016	0.016	FALSE	FALSE	FALSE	0.033	0.13	TRUE	0.009	3.7e-14	TRUE	TRUE	0.000145601	82.1225
rs28530750	4	36312542	A	G	A	G	-0.033	-0.027	0.043	0.042	FALSE	FALSE	FALSE	0.019	0.16	TRUE	0.006	2.4e-09	TRUE	TRUE	8.96269e-05	50.5491
rs11879838	19	19742751	C	G	C	G	-0.022	0.012	0.747	0.74	FALSE	TRUE	FALSE	0.0086	0.17	TRUE	0.003	3.3e-18	TRUE	TRUE	0.000182943	103.189
rs12075	1	159175354	A	G	A	G	0.027	0.01	0.579	0.58	FALSE	FALSE	FALSE	0.0075	0.17	TRUE	0.002	2.9e-33	TRUE	TRUE	0.000355401	200.497
rs78744187	19	33754548	T	C	T	C	-0.087	-0.019	0.081	0.088	FALSE	FALSE	FALSE	0.014	0.17	TRUE	0.004	5e-102	TRUE	TRUE	0.00112686	636.201
rs875740	16	16123048	A	C	A	C	-0.018	-0.011	0.666	0.66	FALSE	FALSE	FALSE	0.0079	0.18	TRUE	0.002	8.7e-14	TRUE	TRUE	0.000144144	81.3007
rs483954	1	212620214	G	A	G	A	0.018	-0.01	0.395	0.39	FALSE	FALSE	FALSE	0.0077	0.18	TRUE	0.002	2.1e-15	TRUE	TRUE	0.000154856	87.3435
rs117053853	12	51720047	A	G	A	G	0.113	-0.046	0.011	0.023	FALSE	FALSE	FALSE	0.034	0.18	TRUE	0.011	4.3e-26	TRUE	TRUE	0.000277828	156.723
rs13188960	5	35853319	T	G	T	G	-0.016	-0.011	0.28	0.28	FALSE	FALSE	FALSE	0.0083	0.19	TRUE	0.002	7.8e-11	TRUE	TRUE	0.000103219	58.2159
rs35074529	5	150838293	C	T	C	T	-0.017	-0.0098	0.571	0.57	FALSE	FALSE	FALSE	0.0075	0.19	TRUE	0.002	1e-14	TRUE	TRUE	0.000141586	79.8581
rs6671847	1	161478810	A	G	A	G	0.018	-0.0097	0.51	0.49	FALSE	FALSE	FALSE	0.0075	0.2	TRUE	0.002	3.9e-16	TRUE	TRUE	0.000161935	91.3372
rs453827	19	40224901	A	G	A	G	-0.02	-0.0097	0.67	0.67	FALSE	FALSE	FALSE	0.0079	0.22	TRUE	0.002	2.8e-17	TRUE	TRUE	0.00017688	99.7681
rs149709671	11	74382388	A	G	A	G	0.036	-0.026	0.034	0.032	FALSE	FALSE	FALSE	0.022	0.25	TRUE	0.006	4.5e-09	TRUE	TRUE	8.51316e-05	48.0136
rs7846314	8	61650831	T	A	T	A	-0.031	0.011	0.187	0.19	FALSE	TRUE	FALSE	0.0096	0.27	TRUE	0.003	2.5e-28	TRUE	TRUE	0.000292204	164.835
rs7116520	11	4053377	A	G	A	G	0.016	-0.008	0.41	0.42	FALSE	FALSE	FALSE	0.0076	0.29	TRUE	0.002	6.4e-12	TRUE	TRUE	0.000123853	69.8547
rs2118138	12	66698144	G	A	G	A	0.015	0.0077	0.528	0.52	FALSE	FALSE	FALSE	0.0075	0.3	TRUE	0.002	3.1e-12	TRUE	TRUE	0.000112147	63.2518
rs2952110	12	106661316	G	A	G	A	0.02	-0.0087	0.169	0.17	FALSE	FALSE	FALSE	0.01	0.39	TRUE	0.003	1.8e-11	TRUE	TRUE	0.000112351	63.3669
rs3755266	2	103042712	A	G	A	G	0.015	-0.0062	0.482	0.48	FALSE	FALSE	FALSE	0.0075	0.41	TRUE	0.002	1.4e-11	TRUE	TRUE	0.000112354	63.3686
rs74472890	11	72946279	C	T	C	T	0.121	0.015	0.049	0.05	FALSE	FALSE	FALSE	0.018	0.41	TRUE	0.005	1.7e-124	TRUE	TRUE	0.00136451	770.56
rs11772895	7	143081942	C	G	C	G	0.039	-0.0063	0.277	0.29	FALSE	TRUE	FALSE	0.0083	0.45	TRUE	0.002	1.5e-55	TRUE	TRUE	0.000609224	343.778
rs45577137	8	48651633	G	A	G	A	-0.057	0.016	0.045	0.05	FALSE	FALSE	FALSE	0.022	0.46	TRUE	0.006	1.4e-23	TRUE	TRUE	0.000279252	157.526
rs1186222	7	75247329	T	C	T	C	-0.028	0.0056	0.462	0.46	FALSE	FALSE	FALSE	0.0076	0.46	TRUE	0.002	4.2e-36	TRUE	TRUE	0.000389736	219.875
rs17758695	18	60920854	T	C	T	C	-0.086	-0.017	0.029	0.031	FALSE	FALSE	FALSE	0.024	0.47	TRUE	0.007	2.4e-39	TRUE	TRUE	0.000416528	234.996
rs62132278	19	836654	T	C	T	C	-0.034	-0.0066	0.256	0.26	FALSE	FALSE	FALSE	0.0093	0.48	TRUE	0.003	4.5e-37	TRUE	TRUE	0.000440353	248.444
rs2256368	10	114186624	A	G	A	G	-0.026	-0.0085	0.904	0.9	FALSE	FALSE	FALSE	0.013	0.5	TRUE	0.004	1.1e-11	TRUE	TRUE	0.000117332	66.1764
rs2977799	8	6696927	G	A	G	A	0.031	0.0051	0.511	0.5	FALSE	FALSE	FALSE	0.0075	0.5	TRUE	0.002	8.3e-44	TRUE	TRUE	0.000480267	270.974
rs9376098	6	135499460	A	T	A	T	0.031	0.0052	0.349	0.35	FALSE	TRUE	FALSE	0.0078	0.51	TRUE	0.002	5.6e-41	TRUE	TRUE	0.000436676	246.369
rs78862952	2	146506667	C	T	C	T	0.027	0.0085	0.092	0.09	FALSE	FALSE	FALSE	0.013	0.52	TRUE	0.004	3.2e-12	TRUE	TRUE	0.000121795	68.6942
rs11158159	14	57857162	C	G	C	G	0.029	-0.006	0.773	0.77	FALSE	TRUE	FALSE	0.0094	0.52	TRUE	0.003	3.4e-26	TRUE	TRUE	0.000295142	166.493
rs150498232	21	36792624	G	A	G	A	0.043	0.015	0.027	0.03	FALSE	FALSE	FALSE	0.024	0.53	TRUE	0.007	2.5e-09	TRUE	TRUE	9.71502e-05	54.7926
rs915125	6	82463376	T	C	T	C	-0.033	0.0052	0.279	0.29	FALSE	FALSE	FALSE	0.0082	0.53	TRUE	0.002	2.7e-41	TRUE	TRUE	0.000438124	247.186
rs56827178	20	31178577	A	G	A	G	-0.017	-0.0055	0.23	0.24	FALSE	FALSE	FALSE	0.0089	0.54	TRUE	0.003	1.2e-10	TRUE	TRUE	0.000102364	57.7334
rs75475627	2	54787592	G	C	G	C	-0.027	0.0086	0.076	0.07	FALSE	TRUE	FALSE	0.015	0.56	TRUE	0.004	1.8e-10	TRUE	TRUE	0.000102387	57.7462
rs724745	6	22340396	G	T	G	T	0.021	0.004	0.504	0.5	FALSE	FALSE	FALSE	0.0075	0.59	TRUE	0.002	6.9e-21	TRUE	TRUE	0.000220486	124.369
rs3781452	10	126355129	T	C	T	C	0.015	0.004	0.633	0.62	FALSE	FALSE	FALSE	0.0077	0.6	TRUE	0.002	1.4e-10	TRUE	TRUE	0.00010454	58.9608
rs4753251	11	89654536	A	T	A	T	-0.016	0.0044	0.73	0.73	FALSE	TRUE	FALSE	0.0086	0.61	TRUE	0.003	5.3e-10	TRUE	TRUE	0.000100915	56.9163
rs11253511	10	964832	T	C	T	C	0.05	-0.0044	0.238	0.23	FALSE	FALSE	FALSE	0.0088	0.62	TRUE	0.003	6.6e-82	TRUE	TRUE	0.00090678	511.837
rs146970669	12	27103449	A	G	A	G	0.03	-0.0062	0.093	0.097	FALSE	FALSE	FALSE	0.013	0.63	TRUE	0.004	7.5e-15	TRUE	TRUE	0.000151832	85.6376
rs8026614	15	100051136	T	C	T	C	-0.016	0.0035	0.472	0.47	FALSE	FALSE	FALSE	0.0075	0.64	TRUE	0.002	1.7e-12	TRUE	TRUE	0.000127599	71.9676
rs6766037	3	16908186	G	A	G	A	-0.04	-0.0042	0.218	0.22	FALSE	FALSE	FALSE	0.009	0.64	TRUE	0.003	1.5e-50	TRUE	TRUE	0.000545523	307.812
rs4987358	1	169665551	T	G	T	G	0.015	-0.0038	0.27	0.27	FALSE	FALSE	FALSE	0.0084	0.65	TRUE	0.002	1.7e-09	TRUE	TRUE	8.8695e-05	50.0234
rs72721631	14	75807762	A	C	A	C	-0.021	0.0039	0.238	0.24	FALSE	FALSE	FALSE	0.0089	0.66	TRUE	0.003	9e-16	TRUE	TRUE	0.000159956	90.2207
rs761702	22	41404970	A	G	A	G	0.037	0.0067	0.065	0.062	FALSE	FALSE	FALSE	0.016	0.67	TRUE	0.005	2.6e-16	TRUE	TRUE	0.000166402	93.857
rs11702209	21	38808428	G	C	G	C	-0.024	-0.0048	0.118	0.12	FALSE	TRUE	FALSE	0.012	0.68	TRUE	0.003	4.9e-12	TRUE	TRUE	0.000119896	67.6225
rs7082470	10	65277026	A	G	A	G	0.019	-0.0031	0.471	0.48	FALSE	FALSE	FALSE	0.0075	0.68	TRUE	0.002	1.9e-17	TRUE	TRUE	0.000179893	101.468
rs12562618	1	212450399	G	A	G	A	-0.043	0.0039	0.186	0.2	FALSE	FALSE	FALSE	0.0094	0.68	TRUE	0.003	1.6e-50	TRUE	TRUE	0.000559892	315.925
rs2741684	8	6788418	G	C	G	C	0.019	-0.0032	0.693	0.68	FALSE	TRUE	FALSE	0.008	0.69	TRUE	0.002	1.4e-15	TRUE	TRUE	0.000153606	86.6386
rs75084335	12	76981753	G	C	G	C	0.033	0.0056	0.069	0.07	FALSE	TRUE	FALSE	0.015	0.71	TRUE	0.004	6.4e-14	TRUE	TRUE	0.000139913	78.9139
rs28730837	17	56355397	A	G	A	G	0.092	-0.011	0.016	0.02	FALSE	FALSE	FALSE	0.031	0.71	TRUE	0.009	5.2e-26	TRUE	TRUE	0.000266514	150.339
rs28434172	1	224614625	T	C	T	C	-0.017	0.0033	0.208	0.21	FALSE	FALSE	FALSE	0.0091	0.72	TRUE	0.003	5.4e-10	TRUE	TRUE	9.52174e-05	53.7024
rs34500	5	98294885	A	G	A	G	-0.035	-0.005	0.084	0.084	FALSE	FALSE	FALSE	0.014	0.72	TRUE	0.004	4e-18	TRUE	TRUE	0.000188513	106.331
rs72964941	11	88025009	T	C	T	C	0.024	-0.0043	0.093	0.095	FALSE	FALSE	FALSE	0.013	0.74	TRUE	0.004	7.5e-10	TRUE	TRUE	9.71724e-05	54.8051
rs2271352	5	126091428	C	G	C	G	0.048	0.003	0.226	0.22	FALSE	TRUE	FALSE	0.0091	0.74	TRUE	0.003	1.5e-71	TRUE	TRUE	0.00080605	454.934
rs2336068	19	5813519	C	A	C	A	0.016	-0.0027	0.276	0.27	FALSE	FALSE	FALSE	0.0087	0.76	TRUE	0.003	6.1e-10	TRUE	TRUE	0.00010231	57.703
rs12513896	5	10688755	C	G	C	G	0.016	0.0024	0.252	0.25	FALSE	TRUE	FALSE	0.0086	0.78	TRUE	0.003	1.2e-10	TRUE	TRUE	9.651e-05	54.4315
rs5766582	22	45632528	T	C	T	C	-0.021	0.0021	0.475	0.48	FALSE	FALSE	FALSE	0.0075	0.78	TRUE	0.002	6e-21	TRUE	TRUE	0.000219949	124.066
rs2239630	14	23589349	G	A	G	A	0.029	-0.0021	0.558	0.55	FALSE	FALSE	FALSE	0.0076	0.78	TRUE	0.002	4e-38	TRUE	TRUE	0.000414842	234.045
rs75490288	2	145377211	A	G	A	G	-0.021	0.0027	0.175	0.17	FALSE	FALSE	FALSE	0.0099	0.79	TRUE	0.003	8.5e-13	TRUE	TRUE	0.000127339	71.8211
rs6995515	8	61511366	C	A	C	A	-0.014	-0.002	0.371	0.37	FALSE	FALSE	FALSE	0.0077	0.8	TRUE	0.002	3.4e-09	TRUE	TRUE	9.14767e-05	51.5925
rs34158728	19	38903032	A	G	A	G	0.102	-0.0056	0.029	0.031	FALSE	FALSE	FALSE	0.022	0.8	TRUE	0.007	2.3e-53	TRUE	TRUE	0.000585932	330.627
rs73049252	7	8016602	A	G	A	G	-0.035	-0.0038	0.059	0.059	FALSE	FALSE	FALSE	0.016	0.81	TRUE	0.005	1.1e-13	TRUE	TRUE	0.000136022	76.719
rs2208568	1	236090155	C	T	C	T	0.112	-0.003	0.893	0.89	FALSE	FALSE	FALSE	0.012	0.81	TRUE	0.004	1e-200	TRUE	TRUE	0.00239718	1355.13
rs72667739	4	87877499	C	A	C	A	-0.034	0.0022	0.168	0.18	FALSE	FALSE	FALSE	0.0098	0.82	TRUE	0.003	1.1e-29	TRUE	TRUE	0.000323162	182.304
rs6983894	8	6938131	A	C	A	C	-0.043	0.0041	0.046	0.049	FALSE	FALSE	FALSE	0.019	0.83	TRUE	0.006	1.4e-14	TRUE	TRUE	0.000162283	91.5334
rs2289511	14	88454910	A	G	A	G	-0.019	0.0016	0.582	0.58	FALSE	FALSE	FALSE	0.0076	0.83	TRUE	0.002	1.3e-16	TRUE	TRUE	0.000175645	99.0715
rs56014906	10	102103508	G	A	G	A	-0.019	0.0016	0.368	0.39	FALSE	FALSE	FALSE	0.0077	0.84	TRUE	0.002	5.1e-16	TRUE	TRUE	0.00016792	94.7133
rs66871053	15	50558793	C	T	C	T	0.018	0.0018	0.179	0.18	FALSE	FALSE	FALSE	0.01	0.86	TRUE	0.003	2.5e-09	TRUE	TRUE	9.52294e-05	53.7092
rs12941811	17	38159335	C	T	C	T	-0.013	-0.0013	0.578	0.58	FALSE	FALSE	FALSE	0.0076	0.86	TRUE	0.002	2.1e-09	TRUE	TRUE	8.24436e-05	46.4974
rs4324460	3	3120542	G	T	G	T	0.018	0.0016	0.219	0.21	FALSE	FALSE	FALSE	0.0094	0.86	TRUE	0.003	2.4e-11	TRUE	TRUE	0.000110833	62.5107
rs2415042	15	69649385	G	C	G	C	0.017	-0.0014	0.627	0.62	FALSE	TRUE	FALSE	0.0078	0.86	TRUE	0.002	1.5e-13	TRUE	TRUE	0.000135177	76.2428
rs6141779	20	31259366	T	C	T	C	0.025	0.0016	0.145	0.14	FALSE	FALSE	FALSE	0.011	0.88	TRUE	0.003	2.9e-15	TRUE	TRUE	0.000154969	87.4072
rs2074585	15	91009484	A	G	A	G	-0.04	0.0011	0.514	0.52	FALSE	FALSE	FALSE	0.0075	0.88	TRUE	0.002	2.2e-74	TRUE	TRUE	0.000799373	451.162
rs16850073	4	74703999	T	C	T	C	-0.014	-0.0011	0.375	0.38	FALSE	FALSE	FALSE	0.0078	0.89	TRUE	0.002	1.6e-09	TRUE	TRUE	9.1875e-05	51.8171
rs3181077	3	46250652	T	C	T	C	-0.044	-0.0009	0.718	0.72	FALSE	FALSE	FALSE	0.0083	0.91	TRUE	0.002	7.8e-70	TRUE	TRUE	0.000783987	442.472
rs62447197	7	50417632	G	A	G	A	0.033	-0.0003	0.107	0.1	FALSE	FALSE	FALSE	0.012	0.98	TRUE	0.004	2.6e-20	TRUE	TRUE	0.00020811	117.387

## Sheet: Sup Table 8. summary of IVs
		Cochran's Q		Cochran's Q after outliers removed		MR-Egger
Exposures	Number of SNPs	Q value	P value	Q value	P value	Intercept	P value
White blood cell	327	705.4	4.76e-26	251.4	0.7	0.003	0.07
Monocyte	361	718.2	4.76e-30	295.3	0.6	0.002	0.11
Lymphocyte	334	730.9	7.11e-32	300.9	0.16	-0.0004	0.81
Neutrophil	247	641.8	4.23e-37	186	0.55	-0.001	0.5
Eosinophil	296	632.7	9.96e-27	245.2	0.47	0.002	0.21
Basophil	104	191.6	2.68e-07	79.6	0.7	0.0009	0.7
CD8+T cell	4	5.3	0.15	NA	NA	0.1	0.19
CD4+CD8dim T cell	7	4.5	0.61	NA	NA	-0.002	0.91
HLA DR+ NK cell	22	24.2	0.29	NA	NA	-3e-05	0.99
NKT cell	8	16.7	0.02	NA	NA	-0.004	0.78
CD4 Treg cell	23	36.8	0.03	NA	NA	0.003	0.58
B cell	1	NA	NA	NA	NA	NA	NA

## Sheet: Sup Table 9. pleiotrophic IVs
Exposure	Trait	SNPs
Monocyte	Body fat percentage	rs10406080 rs6440013 rs754388 rs17437411 rs35675346 rs60699901 rs62501136 rs165944 rs880749
	Systolic blood pressure	rs224101 rs2596397 rs4335411 rs72675573 rs7460395 rs9390460 rs907612
	Birth weight	rs10460159 rs12562761 rs4441044 rs12577260
	Total cholesterol	rs439401 rs13344267
	25 hydroxy vitamin D concentrations	rs2282679
	Age at menarche	rs778752
	Resting heart rate	rs13002735
White blood cell	Body fat percentage	rs113702392 rs35929659 rs632887 rs743580 rs1947897 rs28853644 rs117068593 rs303753
	Systolic blood pressure	rs10997821 rs2229075 rs62392759 rs11187838 rs12363256 rs696 rs7177338 rs9390461 rs8081395 rs8179
	Birth weight	rs4980661 rs34634548
	HDL cholesterol	rs1047891 rs174549
	Age at menarche	rs10758669 rs2049045 rs55730982 rs61739285 rs10146962 rs7082470

## Sheet: Sup Table 10 lymphocyte subtype
Trait	SNP	chr	pos	effect_allele.exposure	other_allele.exposure	effect_allele.outcome	other_allele.outcome	beta.exposure	beta.outcome	eaf.exposure	eaf.outcome	remove	palindromic	ambiguous	se.outcome	pval.outcome	outcome	mr_keep.outcome	se.exposure	pval.exposure	mr_keep.exposure	mr_keep	PVE	F statistics
CD8+ T cell AC	rs915895	6	32190217	C	T	C	T	0.182	0.026	0.1987	0.33	FALSE	FALSE	FALSE	0.0068	0.00017	outcome	TRUE	0.03327	4.8e-08	TRUE	TRUE	0.0105479	6011.83
CD8+ T cell AC	rs9266808	6	31378279	T	C	T	C	-0.1771	-0.018	0.3454	0.062	FALSE	FALSE	FALSE	0.013	0.19	outcome	TRUE	0.03109	1.32e-08	TRUE	TRUE	0.0141829	8113.44
CD8+ T cell AC	rs9267091	6	31413809	A	G	A	G	0.2082	0.01	0.1584	0.23	FALSE	FALSE	FALSE	0.0076	0.19	outcome	TRUE	0.03723	2.42e-08	TRUE	TRUE	0.0115572	6593.82
CD8+ T cell AC	rs114170505	6	32666487	C	T	C	T	-0.2183	0.029	0.1846	0.02	FALSE	FALSE	FALSE	0.035	0.4	outcome	TRUE	0.03943	3.31e-08	TRUE	TRUE	0.0143463	8208.27
CD4+CD8dim T cell AC	rs112491111	2	86569404	G	A	G	A	-0.2256	-0.018	0.1633	0.18	FALSE	FALSE	FALSE	0.0084	0.031	outcome	TRUE	0.03342	1.68e-11	TRUE	TRUE	0.013908	7953.95
CD4+CD8dim T cell AC	rs218061	2	86861182	C	T	C	T	-0.2306	-0.013	0.7514	0.79	FALSE	FALSE	FALSE	0.008	0.09	outcome	TRUE	0.02916	3.45e-15	TRUE	TRUE	0.0198665	11430.7
CD4+CD8dim T cell AC	rs7425154	2	86902815	T	C	T	C	-0.3209	-0.0052	0.1032	0.11	FALSE	FALSE	FALSE	0.01	0.61	outcome	TRUE	0.04132	1.03e-14	TRUE	TRUE	0.019061	10958.2
CD4+CD8dim T cell AC	rs142158385	2	86997140	C	T	C	T	-0.4078	-0.042	0.033	0.02	FALSE	FALSE	FALSE	0.024	0.075	outcome	TRUE	0.07019	6.79e-09	TRUE	TRUE	0.0106137	6049.72
CD4+CD8dim T cell AC	rs28362679	6	32363893	A	G	A	G	0.2252	-0.0073	0.2158	0.021	FALSE	FALSE	FALSE	0.029	0.8	outcome	TRUE	0.03499	1.39e-10	TRUE	TRUE	0.017165	9849.19
CD4+CD8dim T cell AC	rs1281937	6	32578143	C	T	C	T	-0.1622	-0.0075	0.5245	0.28	FALSE	FALSE	FALSE	0.0073	0.31	outcome	TRUE	0.02962	4.66e-08	TRUE	TRUE	0.0131228	7498.95
CD4+CD8dim T cell AC	rs73730372	6	32584581	T	C	T	C	0.2005	-0.0024	0.201	0.13	FALSE	FALSE	FALSE	0.01	0.81	outcome	TRUE	0.0361	2.99e-08	TRUE	TRUE	0.0129122	7377.03
HLADR+NK AC	rs1572411	1	156969896	T	G	T	G	-0.1551	0.0051	0.7013	0.75	FALSE	FALSE	FALSE	0.0075	0.5	outcome	TRUE	0.02718	1.26e-08	TRUE	TRUE	0.0100784	5741.53
HLADR+NK AC	rs78241797	1	161078538	T	C	T	C	-0.2488	0.013	0.1166	0.053	FALSE	FALSE	FALSE	0.015	0.39	outcome	TRUE	0.03967	4e-10	TRUE	TRUE	0.0127522	7284.45
HLADR+NK AC	rs33941127	1	161168004	T	C	T	C	0.169	-0.0007	0.2313	0.21	FALSE	FALSE	FALSE	0.008	0.93	outcome	TRUE	0.02967	1.32e-08	TRUE	TRUE	0.0101563	5786.36
HLADR+NK AC	rs11265577	1	161234623	C	A	C	A	0.1909	0.011	0.3419	0.29	FALSE	FALSE	FALSE	0.0071	0.12	outcome	TRUE	0.02635	5.31e-13	TRUE	TRUE	0.0163996	9402.65
HLADR+NK AC	rs4477295	1	161254280	C	G	C	G	-0.3147	0.001	0.2043	0.13	FALSE	TRUE	FALSE	0.0095	0.92	outcome	TRUE	0.03077	3.27e-24	TRUE	TRUE	0.0321989	18762.5
HLADR+NK AC	rs4131826	1	161282384	C	T	C	T	0.1959	0.001	0.3468	0.36	FALSE	FALSE	FALSE	0.0068	0.88	outcome	TRUE	0.02663	2.33e-13	TRUE	TRUE	0.017387	9978.78
HLADR+NK AC	rs4326638	1	161388960	C	T	C	T	-0.2321	0.0021	0.7291	0.53	FALSE	FALSE	FALSE	0.0065	0.75	outcome	TRUE	0.02755	5.23e-17	TRUE	TRUE	0.0212802	12261.8
HLADR+NK AC	rs111973643	1	161389723	T	C	T	C	0.2425	-0.0096	0.1849	0.066	FALSE	FALSE	FALSE	0.013	0.47	outcome	TRUE	0.03268	1.46e-13	TRUE	TRUE	0.0177256	10176.6
HLADR+NK AC	rs148483621	1	161396302	C	T	C	T	-0.3952	-0.001	0.0372	0.04	FALSE	FALSE	FALSE	0.017	0.95	outcome	TRUE	0.06406	7.63e-10	TRUE	TRUE	0.0111878	6380.65
HLADR+NK AC	rs6427594	1	161455521	C	T	C	T	-0.2702	-0.0062	0.9236	0.82	FALSE	FALSE	FALSE	0.0084	0.46	outcome	TRUE	0.04599	4.61e-09	TRUE	TRUE	0.0103033	5871
HLADR+NK AC	rs12142755	1	161481743	G	A	G	A	-0.2766	0.017	0.4179	0.34	FALSE	FALSE	FALSE	0.0069	0.013	outcome	TRUE	0.02508	8e-28	TRUE	TRUE	0.0372224	21802.9
HLADR+NK AC	rs6678239	1	161492644	G	C	G	C	-0.1924	-0.0023	0.7131	0.66	FALSE	TRUE	FALSE	0.0068	0.74	outcome	TRUE	0.02754	3.4e-12	TRUE	TRUE	0.0151468	8673.32
HLADR+NK AC	rs7554873	1	161612233	C	T	C	T	-0.6219	0.028	0.0873	0.05	FALSE	FALSE	FALSE	0.015	0.053	outcome	TRUE	0.04311	6.82e-46	TRUE	TRUE	0.061633	37040.5
HLADR+NK AC	rs148824583	1	161659740	C	T	C	T	0.3538	-0.015	0.0383	0.02	FALSE	FALSE	FALSE	0.022	0.48	outcome	TRUE	0.06459	4.63e-08	TRUE	TRUE	0.00922113	5248.6
HLADR+NK AC	rs1503813	1	161700679	G	A	G	A	-0.1556	0.016	0.2806	0.23	FALSE	FALSE	FALSE	0.0075	0.035	outcome	TRUE	0.02784	2.46e-08	TRUE	TRUE	0.00977479	5566.85
HLADR+NK AC	rs72706039	1	161740156	T	C	T	C	-0.4605	-0.0097	0.0239	0.021	FALSE	FALSE	FALSE	0.024	0.68	outcome	TRUE	0.07898	6.02e-09	TRUE	TRUE	0.00989422	5635.54
HLADR+NK AC	rs4657103	1	161740483	T	G	T	G	0.2215	0.0002	0.8883	0.87	FALSE	FALSE	FALSE	0.0096	0.98	outcome	TRUE	0.04014	3.67e-08	TRUE	TRUE	0.00973622	5544.67
HLADR+NK AC	rs114676248	1	161884403	C	T	C	T	-0.5515	-0.027	0.0623	0.02	FALSE	FALSE	FALSE	0.026	0.3	outcome	TRUE	0.0533	9.6e-25	TRUE	TRUE	0.0355364	20778.9
HLADR+NK AC	rs138966305	1	161925353	A	G	A	G	0.2889	-0.013	0.0656	0.011	FALSE	FALSE	FALSE	0.039	0.74	outcome	TRUE	0.05016	9.15e-09	TRUE	TRUE	0.010232	5829.94
HLADR+NK AC	rs71639910	1	161937774	A	G	A	G	-0.3019	0.048	0.0686	0.024	FALSE	FALSE	FALSE	0.022	0.026	outcome	TRUE	0.04947	1.15e-09	TRUE	TRUE	0.0116471	6645.7
HLADR+NK AC	rs7527826	1	161969322	A	G	A	G	-0.1595	0.0032	0.4496	0.4	FALSE	FALSE	FALSE	0.0068	0.64	outcome	TRUE	0.02506	2.18e-10	TRUE	TRUE	0.0125909	7191.09
HLADR+NK AC	rs2733095	15	80250863	G	A	G	A	0.1645	-0.013	0.7423	0.76	FALSE	FALSE	FALSE	0.0075	0.085	outcome	TRUE	0.02828	6.49e-09	TRUE	TRUE	0.0103527	5899.45
Treg AC	rs11251371	10	2614304	T	C	T	C	0.2436	-0.012	0.0568	0.073	FALSE	FALSE	FALSE	0.012	0.33	outcome	TRUE	0.05503	9.86e-06	TRUE	TRUE	0.00635824	3608.63
Treg AC	rs61839660	10	6094697	T	C	T	C	0.2717	-0.011	0.0542	0.092	FALSE	FALSE	FALSE	0.011	0.34	outcome	TRUE	0.05567	1.1e-06	TRUE	TRUE	0.00756847	4300.74
Treg AC	rs12285327	11	79175852	C	T	C	T	-0.1999	-0.0084	0.0894	0.08	FALSE	FALSE	FALSE	0.012	0.47	outcome	TRUE	0.04478	8.35e-06	TRUE	TRUE	0.0065061	3693.1
Treg AC	rs3184504	12	111884608	C	T	C	T	-0.1235	-0.018	0.5289	0.53	FALSE	FALSE	FALSE	0.0062	0.0034	outcome	TRUE	0.02705	5.13e-06	TRUE	TRUE	0.00760065	4319.17
Treg AC	rs75596315	12	122520112	T	C	T	C	0.2496	0.017	0.0523	0.12	FALSE	FALSE	FALSE	0.01	0.089	outcome	TRUE	0.05625	9.4e-06	TRUE	TRUE	0.00617578	3504.44
Treg AC	rs145600407	13	19280601	T	C	T	C	-0.4993	0.011	0.0206	0.024	FALSE	FALSE	FALSE	0.03	0.71	outcome	TRUE	0.1023	1.1e-06	TRUE	TRUE	0.0100596	5730.7
Treg AC	rs78334049	14	93385046	A	G	A	G	0.1988	0.012	0.1051	0.13	FALSE	FALSE	FALSE	0.0097	0.21	outcome	TRUE	0.04067	1.07e-06	TRUE	TRUE	0.0074343	4223.93
Treg AC	rs72705882	15	26023978	T	C	T	C	-0.1686	0.0035	0.1288	0.084	FALSE	FALSE	FALSE	0.012	0.77	outcome	TRUE	0.03742	6.83e-06	TRUE	TRUE	0.00637939	3620.71
Treg AC	rs118111704	16	28115384	A	T	A	T	0.3042	-0.0008	0.0383	0.024	FALSE	TRUE	FALSE	0.023	0.97	outcome	TRUE	0.06529	3.3e-06	TRUE	TRUE	0.0068169	3870.74
Treg AC	rs149951966	17	41137136	C	T	C	T	0.2109	-0.002	0.1035	0.2	FALSE	FALSE	FALSE	0.0086	0.82	outcome	TRUE	0.04275	8.46e-07	TRUE	TRUE	0.00825418	4693.64
Treg AC	rs2005847	17	5699723	G	C	G	C	0.1773	-0.015	0.1131	0.16	FALSE	TRUE	FALSE	0.0087	0.081	outcome	TRUE	0.03982	8.72e-06	TRUE	TRUE	0.00630645	3579.05
Treg AC	rs10515986	18	60125602	G	A	G	A	0.16	-0.021	0.1517	0.14	FALSE	FALSE	FALSE	0.0094	0.023	outcome	TRUE	0.03466	4.04e-06	TRUE	TRUE	0.00658878	3740.35
Treg AC	rs73530651	18	63616459	A	G	A	G	-0.2157	0.011	0.0711	0.031	FALSE	FALSE	FALSE	0.019	0.57	outcome	TRUE	0.04869	9.76e-06	TRUE	TRUE	0.00614566	3487.24
Treg AC	rs8088253	18	64904859	G	A	G	A	0.2688	-0.018	0.0467	0.07	FALSE	FALSE	FALSE	0.013	0.18	outcome	TRUE	0.05912	5.65e-06	TRUE	TRUE	0.00643332	3651.52
Treg AC	rs78890192	4	107059453	C	T	C	T	-0.5716	0.024	0.0097	0.01	FALSE	FALSE	FALSE	0.035	0.49	outcome	TRUE	0.1285	8.9e-06	TRUE	TRUE	0.00627701	3562.24
Treg AC	rs77040981	4	184321385	A	G	A	G	1.113	-0.015	0.0028	0.019	FALSE	FALSE	FALSE	0.026	0.58	outcome	TRUE	0.2492	8.28e-06	TRUE	TRUE	0.00691768	3928.36
Treg AC	rs72940646	6	108867156	G	A	G	A	0.742	-0.013	0.0056	0.05	FALSE	FALSE	FALSE	0.016	0.43	outcome	TRUE	0.1675	9.72e-06	TRUE	TRUE	0.00613179	3479.32
Treg AC	rs1028334	6	18584683	G	A	G	A	0.1675	0.007	0.1235	0.18	FALSE	FALSE	FALSE	0.0083	0.4	outcome	TRUE	0.03771	9.22e-06	TRUE	TRUE	0.00607405	3446.36
Treg AC	rs9343914	6	80166444	T	C	T	C	-0.16	0.0035	0.146	0.089	FALSE	FALSE	FALSE	0.011	0.75	outcome	TRUE	0.03577	7.97e-06	TRUE	TRUE	0.00638382	3623.25
Treg AC	rs11772999	7	113991516	G	T	G	T	0.6586	0.064	0.0078	0.02	FALSE	FALSE	FALSE	0.025	0.0092	outcome	TRUE	0.1437	4.77e-06	TRUE	TRUE	0.00671378	3811.79
Treg AC	rs190922005	7	158174880	A	G	A	G	0.3531	-0.0095	0.027	0.019	FALSE	FALSE	FALSE	0.025	0.71	outcome	TRUE	0.07718	4.93e-06	TRUE	TRUE	0.00655092	3718.71
Treg AC	rs79854468	7	17869567	C	T	C	T	0.366	0.043	0.026	0.01	FALSE	FALSE	FALSE	0.031	0.17	outcome	TRUE	0.08045	5.56e-06	TRUE	TRUE	0.0067846	3852.27
Treg AC	rs140842863	8	35828286	A	C	A	C	0.6083	0.0045	0.0093	0.031	FALSE	FALSE	FALSE	0.02	0.82	outcome	TRUE	0.1334	5.31e-06	TRUE	TRUE	0.00681853	3871.67
NKT AC	rs75604443	11	112696558	T	C	T	C	-0.4064	0.0081	0.1102	0.031	FALSE	FALSE	FALSE	0.019	0.67	outcome	TRUE	0.03903	4.91e-25	TRUE	TRUE	0.03239	18877.6
NKT AC	rs17515489	11	112709813	T	C	T	C	0.1592	0.013	0.2423	0.3	FALSE	FALSE	FALSE	0.007	0.067	outcome	TRUE	0.02893	4.03e-08	TRUE	TRUE	0.00930608	5297.41
NKT AC	rs10789920	11	112749621	C	A	C	A	-0.155	-0.016	0.2954	0.24	FALSE	FALSE	FALSE	0.0076	0.039	outcome	TRUE	0.02741	1.68e-08	TRUE	TRUE	0.0100011	5697.02
NKT AC	rs12224032	11	112914680	G	C	G	C	0.1721	0.0089	0.2087	0.19	FALSE	TRUE	FALSE	0.0087	0.3	outcome	TRUE	0.03092	2.78e-08	TRUE	TRUE	0.00978262	5571.35
NKT AC	rs55649162	17	33791668	C	T	C	T	0.1437	-0.0072	0.5093	0.33	FALSE	FALSE	FALSE	0.0068	0.29	outcome	TRUE	0.02471	6.52e-09	TRUE	TRUE	0.0103213	5881.32
NKT AC	rs79122093	6	101593157	G	A	G	A	0.4826	-0.0002	0.0294	0.03	FALSE	FALSE	FALSE	0.021	0.99	outcome	TRUE	0.07458	1.11e-10	TRUE	TRUE	0.0132921	7596.96
NKT AC	rs117913408	6	102173117	G	A	G	A	0.4255	0.044	0.0312	0.02	FALSE	FALSE	FALSE	0.026	0.088	outcome	TRUE	0.07455	1.24e-08	TRUE	TRUE	0.0109451	6240.7
NKT AC	rs7819099	8	144992862	G	A	G	A	0.1387	-0.014	0.5116	0.42	FALSE	FALSE	FALSE	0.0066	0.041	outcome	TRUE	0.02493	2.84e-08	TRUE	TRUE	0.00961367	5474.2
B cell AC	rs9520836	13	108957063	G	A	G	A	0.1467	-0.013	0.5003	0.24	FALSE	FALSE	FALSE	0.0075	0.08	outcome	TRUE	0.02404	1.15e-09	TRUE	TRUE	0.0107604	38.9197
